# Supplementary material for: 2-[3-(4-Bromo­phenyl)-5-(4-fluoro­phenyl)-4,5-di­hydro-1H-pyrazol-1-yl]-4-phenyl-1,3-thia­zole
Source: Acta Crystallogr Sect E Struct Rep Online. 2013 Apr 17;69(Pt 5):o735. doi: 10.1107/S1600536813010039 (PMC3648267; doi:10.1107/S1600536813010039)
Supplement: Supplementary file 1 [file e-69-0o735-sup1.cif]

##############################################################################
#                                                                            #
# This CIF contains the data in a paper accepted for publication in          #
# Acta Crystallographica Section E. It conforms to the requirements of       #
# Notes for Authors for Acta Crystallographica Section E, and has been       #
# peer reviewed under the auspices of the IUCr Commission on Journals.       #
#                                                                            #
# Full details of the Crystallographic Information File format               #
# are given in the paper "The Crystallographic Information File (CIF):       #
# a New Standard Archive File for Crystallography" by S. R. Hall, F. H.      #
# Allen and I. D. Brown [Acta Cryst. (1991), A47, 655-685].                  #
#                                                                            #
# The current version of the core CIF dictionary is obtainable from          #
# ftp://ftp.iucr.org/pub/cif_core.dic.                                       #
#                                                                            #
# Software is freely available for graphical display of the structure(s)     #
# in this CIF. For information consult the CIF software page                 #
# http://www.iucr.org/resources/cif/software.                                #
#                                                                            #
# This file may be used for bona fide research purposes within the           #
# scientific community so long as proper attribution is given to the journal # 
# article from which it was obtained.                                        #
#                                                                            #
##############################################################################
data_global
_audit_creation_method     SHELXL-97
_journal_date_recd_electronic     2013-03-25
_journal_date_accepted     2013-04-11
_journal_name_full     'Acta Crystallographica, Section E'
_journal_year     2013
_journal_volume     69
_journal_issue      5
_journal_page_first     o735
_journal_page_last     o735
_journal_paper_category     QO
_journal_paper_doi     10.1107/S1600536813010039
_journal_coeditor_code     QM2094
_publ_contact_author_name     ' Edward RT Tiekink '
_publ_contact_author_address
;
Department of Chemistry, University of Malaya,
50603 Kuala Lumpur, Malaysia
;
_publ_contact_author_email
;
edward.tiekink@gmail.com
;
_publ_contact_author_fax     ' +60 3 7967 4193 '
_publ_contact_author_phone     ' +60 3 7967 6775 '
_publ_section_title
;\
2-[3-(4-Bromophenyl)-5-(4-fluorophenyl)-4,5-dihydro-1<i>H</i>-pyrazol-1-yl]-4-\
phenyl-1,3-thiazole
;
loop_
    _publ_author_name
    _publ_author_footnote
    _publ_author_address
    'Bakr F. Abdel-Wahab'
;
Additional correspondence author, e-mail: bakrfatehy@yahoo.com.
;
;
Applied Organic Chemistry Department, National Research Centre, Dokki,
12622 Giza, Egypt
;
    'Hanan A. Mohamed' .
;
Applied Organic Chemistry Department, National Research Centre, Dokki,
12622 Giza, Egypt
;
    'Ng, Seik Weng' .
;
     Department of Chemistry
     University of Malaya
     50603 Kuala Lumpur
     Malaysia
     Chemistry Department
     Faculty of Science
     King Abdulaziz University
     PO Box 80203 Jeddah
     Saudi Arabia
;
    'Tiekink, Edward R. T.' .
;
Department of Chemistry, University of Malaya,
50603 Kuala Lumpur, Malaysia
;
_publ_section_synopsis     .
data_I
_audit_creation_method     SHELXL-97
_chemical_name_systematic
;\
2-[3-(4-Bromophenyl)-5-(4-fluorophenyl)-4,5-dihydro-1<i>H</i>-pyrazol-1-yl]-\
4-phenyl-1,3-thiazole
;
_chemical_name_common     ?
_chemical_formula_moiety     'C24 H17 Br F N3 S'
_chemical_formula_sum     'C24 H17 Br F N3 S'
_chemical_formula_iupac     'C24 H17 Br F N3 S'
_chemical_formula_weight     478.38
_chemical_melting_point     ?
_symmetry_cell_setting     monoclinic
_symmetry_space_group_name_H-M     'P 21'
_symmetry_space_group_name_Hall     'P 2yb'
loop_
    _symmetry_equiv_pos_as_xyz
    'x, y, z'
    '-x, y+1/2, -z'
_cell_length_a     13.747(2)
_cell_length_b     5.6695(13)
_cell_length_c     14.280(3)
_cell_angle_alpha     90.00
_cell_angle_beta     106.94(2)
_cell_angle_gamma     90.00
_cell_volume     1064.7(4)
_cell_formula_units_Z     2
_cell_measurement_reflns_used     1208
_cell_measurement_theta_min     2.9269
_cell_measurement_theta_max     27.4973
_cell_measurement_temperature     295(2)
_exptl_crystal_description     plate
_exptl_crystal_colour     yellow
_exptl_crystal_size_max     0.30
_exptl_crystal_size_mid     0.10
_exptl_crystal_size_min     0.02
_exptl_crystal_density_diffrn     1.492
_exptl_crystal_density_meas     ?
_exptl_crystal_density_method     'not measured'
_exptl_crystal_F_000     484
_exptl_absorpt_coefficient_mu     2.053
_exptl_absorpt_correction_type     multi-scan
_exptl_absorpt_process_details     '(CrysAlis PRO; Agilent, 2011)'
_exptl_absorpt_correction_T_min     0.93725
_exptl_absorpt_correction_T_max     1.00000
_exptl_special_details
;
;
_diffrn_ambient_temperature     295(2)
_diffrn_radiation_type     MoK\a
_diffrn_radiation_wavelength     0.71073
_diffrn_radiation_source     'SuperNova (Mo) X-ray Source'
_diffrn_radiation_monochromator     Mirror
_diffrn_measurement_device_type
                  'Agilent SuperNova Dual diffractometer with an Atlas detector'
_diffrn_measurement_method     '\w scan'
_diffrn_detector_area_resol_mean     10.4041
_diffrn_reflns_number     7430
_diffrn_reflns_av_R_equivalents     0.0524
_diffrn_reflns_av_sigmaI/netI     0.0972
_diffrn_reflns_theta_min     2.93
_diffrn_reflns_theta_max     27.56
_diffrn_reflns_theta_full     27.56
_diffrn_measured_fraction_theta_max     0.999
_diffrn_measured_fraction_theta_full     0.999
_diffrn_reflns_limit_h_min     -17
_diffrn_reflns_limit_h_max     17
_diffrn_reflns_limit_k_min     -7
_diffrn_reflns_limit_k_max     7
_diffrn_reflns_limit_l_min     -17
_diffrn_reflns_limit_l_max     18
_diffrn_standards_number     0
_diffrn_standards_interval_count     0
_diffrn_standards_interval_time     0
_diffrn_standards_decay_%     0
_refine_special_details
;
Refinement of <i>F</i>^2^ against ALL reflections. The weighted <i>R</i>-factor
<i>wR</i> and goodness of fit <i>S</i> are based on <i>F</i>^2^, conventional
<i>R</i>-factors <i>R</i> are based on <i>F</i>, with <i>F</i> set to zero for
negative <i>F</i>^2^. The threshold expression of <i>F</i>^2^ >
\s(<i>F</i>^2^) is used only for calculating <i>R</i>-factors(gt) <i>etc</i>.
and is not relevant to the choice of reflections for refinement.
<i>R</i>-factors based on <i>F</i>^2^ are statistically about twice as large
as those based on <i>F</i>, and <i>R</i>- factors based on ALL data will be
even larger.
;
_reflns_number_total     4124
_reflns_number_gt     1947
_reflns_threshold_expression     I>2\s(I)
_refine_ls_structure_factor_coef     Fsqd
_refine_ls_matrix_type     full
_refine_ls_R_factor_all     0.1329
_refine_ls_R_factor_gt     0.0520
_refine_ls_wR_factor_gt     0.0985
_refine_ls_wR_factor_ref     0.1360
_refine_ls_goodness_of_fit_ref     0.954
_refine_ls_restrained_S_all     0.954
_refine_ls_number_reflns     4124
_refine_ls_number_parameters     271
_refine_ls_number_restraints     1
_refine_ls_hydrogen_treatment     constr
_refine_ls_weighting_scheme     calc
_refine_ls_weighting_details
         'calc w=1/[\s^2^(Fo^2^)+(0.0420P)^2^+0.0000P] where P=(Fo^2^+2Fc^2^)/3'
_atom_sites_solution_hydrogens     geom
_atom_sites_solution_primary     direct
_atom_sites_solution_secondary     difmap
_refine_ls_shift/su_max     0.000
_refine_ls_shift/su_mean     0.000
_refine_diff_density_max     0.263
_refine_diff_density_min     -0.320
_refine_ls_extinction_method     none
_refine_ls_extinction_coef     ?
_refine_ls_abs_structure_details     'Flack (1983), 1440 Friedel pairs'
_refine_ls_abs_structure_Flack     -0.022(15)
loop_
    _atom_type_symbol
    _atom_type_description
    _atom_type_scat_dispersion_real
    _atom_type_scat_dispersion_imag
    _atom_type_scat_source
    'C' 'C' 0.0033 0.0016
                         'International Tables Vol C Tables 4.2.6.8 and 6.1.1.4'
    'H' 'H' 0.0000 0.0000
                         'International Tables Vol C Tables 4.2.6.8 and 6.1.1.4'
    'N' 'N' 0.0061 0.0033
                         'International Tables Vol C Tables 4.2.6.8 and 6.1.1.4'
    'F' 'F' 0.0171 0.0103
                         'International Tables Vol C Tables 4.2.6.8 and 6.1.1.4'
    'S' 'S' 0.1246 0.1234
                         'International Tables Vol C Tables 4.2.6.8 and 6.1.1.4'
    'Br' 'Br' -0.2901 2.4595
                         'International Tables Vol C Tables 4.2.6.8 and 6.1.1.4'
_computing_data_collection     'CrysAlis PRO (Agilent, 2011)'
_computing_cell_refinement     'CrysAlis PRO (Agilent, 2011)'
_computing_data_reduction     'CrysAlis PRO (Agilent, 2011)'
_computing_structure_solution     'SHELXS97 (Sheldrick, 2008)'
_computing_structure_refinement     'SHELXL97 (Sheldrick, 2008)'
_computing_molecular_graphics
          'ORTEP-3 for Windows (Farrugia, 2012) and DIAMOND (Brandenburg, 2006)'
_computing_publication_material     'publCIF (Westrip, 2010)'
loop_
    _atom_site_type_symbol
    _atom_site_label
    _atom_site_fract_x
    _atom_site_fract_y
    _atom_site_fract_z
    _atom_site_U_iso_or_equiv
    _atom_site_adp_type
    _atom_site_calc_flag
    _atom_site_refinement_flags
    _atom_site_occupancy
    _atom_site_symmetry_multiplicity
    _atom_site_disorder_assembly
    _atom_site_disorder_group
    Br Br1 0.80996(5) 0.5031(2) 1.12976(5) 0.1040(4) Uani d . 1 1 . .
    S S1 0.42126(13) 0.7866(3) 0.50255(13) 0.0748(5) Uani d . 1 1 . .
    N N1 0.2837(3) 0.4642(11) 0.4419(4) 0.0630(14) Uani d . 1 1 . .
    N N3 0.4367(3) 0.5425(12) 0.6880(4) 0.0660(14) Uani d . 1 1 . .
    F F1 -0.0906(3) 0.3496(8) 0.6421(3) 0.1023(14) Uani d . 1 1 . .
    N N2 0.3571(4) 0.4670(11) 0.6112(4) 0.0710(15) Uani d . 1 1 . .
    C C1 0.3593(4) 0.7686(14) 0.3793(4) 0.0702(18) Uani d . 1 1 . .
    H H1 0.3715 0.8689 0.3324 0.084 Uiso calc R 1 1 . .
    C C2 0.2906(4) 0.5902(12) 0.3589(5) 0.0646(18) Uani d . 1 1 . .
    C C3 0.3476(4) 0.5541(12) 0.5189(5) 0.0594(16) Uani d . 1 1 . .
    C C4 0.3109(4) 0.2426(12) 0.6306(4) 0.0629(17) Uani d . 1 1 . .
    H H4 0.3147 0.1233 0.5822 0.075 Uiso calc R 1 1 . .
    C C5 0.3835(5) 0.1799(13) 0.7310(5) 0.075(2) Uani d . 1 1 . .
    H H5A 0.3465 0.1557 0.7786 0.090 Uiso calc R 1 1 . .
    H H5B 0.4218 0.0383 0.7273 0.090 Uiso calc R 1 1 . .
    C C6 0.4522(4) 0.3888(12) 0.7575(5) 0.0614(17) Uani d . 1 1 . .
    C C7 0.2229(4) 0.5194(15) 0.2635(4) 0.0657(16) Uani d . 1 1 . .
    C C8 0.1643(5) 0.3151(14) 0.2503(5) 0.077(2) Uani d . 1 1 . .
    H H8 0.1693 0.2152 0.3032 0.092 Uiso calc R 1 1 . .
    C C9 0.0991(5) 0.2595(18) 0.1599(6) 0.090(2) Uani d . 1 1 . .
    H H9 0.0608 0.1220 0.1527 0.108 Uiso calc R 1 1 . .
    C C10 0.0896(6) 0.4009(16) 0.0809(6) 0.089(3) Uani d . 1 1 . .
    H H10 0.0448 0.3605 0.0205 0.107 Uiso calc R 1 1 . .
    C C11 0.1458(6) 0.6017(16) 0.0904(6) 0.086(2) Uani d . 1 1 . .
    H H11 0.1399 0.6990 0.0366 0.103 Uiso calc R 1 1 . .
    C C12 0.2119(5) 0.6601(13) 0.1811(5) 0.073(2) Uani d . 1 1 . .
    H H12 0.2501 0.7976 0.1870 0.088 Uiso calc R 1 1 . .
    C C13 0.2020(4) 0.2804(12) 0.6295(4) 0.0513(14) Uani d . 1 1 . .
    C C14 0.1304(4) 0.1072(11) 0.5906(4) 0.0625(17) Uani d . 1 1 . .
    H H14 0.1488 -0.0251 0.5612 0.075 Uiso calc R 1 1 . .
    C C15 0.0310(5) 0.1304(13) 0.5955(5) 0.0724(19) Uani d . 1 1 . .
    H H15 -0.0176 0.0157 0.5691 0.087 Uiso calc R 1 1 . .
    C C16 0.0072(5) 0.3227(15) 0.6393(5) 0.0688(19) Uani d . 1 1 . .
    C C17 0.0750(5) 0.4978(15) 0.6783(4) 0.0709(16) Uani d . 1 1 . .
    H H17 0.0552 0.6299 0.7067 0.085 Uiso calc R 1 1 . .
    C C18 0.1738(5) 0.4744(15) 0.6745(4) 0.0679(17) Uani d . 1 1 . .
    H H18 0.2217 0.5895 0.7023 0.081 Uiso calc R 1 1 . .
    C C19 0.5332(5) 0.4234(12) 0.8500(5) 0.0619(18) Uani d . 1 1 . .
    C C20 0.5968(5) 0.6173(13) 0.8638(5) 0.074(2) Uani d . 1 1 . .
    H H20 0.5849 0.7331 0.8156 0.089 Uiso calc R 1 1 . .
    C C21 0.6774(5) 0.6428(13) 0.9471(5) 0.077(2) Uani d . 1 1 . .
    H H21 0.7196 0.7741 0.9548 0.092 Uiso calc R 1 1 . .
    C C22 0.6949(5) 0.4748(17) 1.0181(4) 0.0730(19) Uani d . 1 1 . .
    C C23 0.6317(5) 0.2821(15) 1.0095(5) 0.076(2) Uani d . 1 1 . .
    H H23 0.6431 0.1703 1.0592 0.091 Uiso calc R 1 1 . .
    C C24 0.5504(5) 0.2581(15) 0.9248(5) 0.0751(19) Uani d . 1 1 . .
    H H24 0.5069 0.1295 0.9183 0.090 Uiso calc R 1 1 . .
loop_
    _atom_site_aniso_label
    _atom_site_aniso_U_11
    _atom_site_aniso_U_22
    _atom_site_aniso_U_33
    _atom_site_aniso_U_12
    _atom_site_aniso_U_13
    _atom_site_aniso_U_23
    Br1 0.0919(5) 0.1352(8) 0.0810(5) 0.0014(6) 0.0188(4) -0.0233(6)
    S1 0.0741(10) 0.0648(12) 0.0979(12) -0.0075(10) 0.0447(10) -0.0009(10)
    N1 0.052(3) 0.063(4) 0.081(3) 0.003(3) 0.031(3) 0.019(3)
    N3 0.055(3) 0.068(4) 0.080(3) -0.002(3) 0.028(3) 0.002(4)
    F1 0.070(2) 0.097(3) 0.157(4) -0.005(2) 0.060(3) -0.005(3)
    N2 0.065(3) 0.068(4) 0.081(3) -0.010(3) 0.024(3) 0.017(3)
    C1 0.076(4) 0.067(5) 0.079(4) 0.009(4) 0.040(4) 0.006(4)
    C2 0.055(3) 0.059(5) 0.090(5) 0.001(3) 0.036(4) -0.001(4)
    C3 0.048(3) 0.058(5) 0.081(4) 0.005(3) 0.032(3) 0.005(4)
    C4 0.068(4) 0.048(4) 0.077(4) -0.006(3) 0.028(4) 0.005(3)
    C5 0.063(4) 0.063(5) 0.100(5) 0.000(4) 0.027(4) 0.013(4)
    C6 0.052(4) 0.055(4) 0.080(4) 0.002(3) 0.024(3) 0.006(4)
    C7 0.060(3) 0.063(5) 0.083(4) 0.005(4) 0.035(3) 0.014(5)
    C8 0.082(4) 0.063(5) 0.092(5) 0.008(4) 0.036(4) 0.010(4)
    C9 0.072(4) 0.100(7) 0.094(6) -0.013(5) 0.020(4) 0.007(5)
    C10 0.073(5) 0.107(8) 0.087(5) 0.013(5) 0.024(4) 0.023(5)
    C11 0.080(5) 0.091(7) 0.094(6) 0.005(5) 0.036(5) 0.028(5)
    C12 0.070(4) 0.067(5) 0.088(5) 0.001(4) 0.031(4) 0.016(4)
    C13 0.050(3) 0.052(4) 0.052(3) -0.007(3) 0.014(3) 0.007(3)
    C14 0.065(4) 0.048(4) 0.071(4) -0.001(3) 0.015(3) 0.001(3)
    C15 0.066(4) 0.062(5) 0.091(5) -0.022(4) 0.026(4) -0.008(4)
    C16 0.066(4) 0.074(6) 0.074(4) 0.007(4) 0.032(4) 0.010(4)
    C17 0.081(4) 0.051(4) 0.085(4) 0.002(5) 0.031(4) -0.007(4)
    C18 0.067(4) 0.059(5) 0.083(4) -0.004(4) 0.029(3) -0.006(4)
    C19 0.056(4) 0.056(5) 0.081(4) -0.001(3) 0.031(3) -0.009(4)
    C20 0.080(5) 0.062(5) 0.084(5) 0.008(4) 0.028(4) 0.006(4)
    C21 0.067(4) 0.064(5) 0.098(5) -0.006(4) 0.022(4) -0.018(5)
    C22 0.066(4) 0.086(6) 0.074(4) 0.015(5) 0.031(3) -0.003(5)
    C23 0.080(4) 0.079(5) 0.074(5) 0.002(5) 0.030(4) 0.011(4)
    C24 0.076(4) 0.069(5) 0.085(5) 0.001(4) 0.030(4) -0.001(4)
_geom_special_details
;
All e.s.d.'s (except the e.s.d. in the dihedral angle between two l.s. planes)
are estimated using the full covariance matrix. The cell e.s.d.'s are taken
into account individually in the estimation of e.s.d.'s in distances, angles
and torsion angles; correlations between e.s.d.'s in cell parameters are only
used when they are defined by crystal symmetry. An approximate (isotropic)
treatment of cell e.s.d.'s is used for estimating e.s.d.'s involving l.s.
planes.
;
loop_
    _geom_bond_atom_site_label_1
    _geom_bond_atom_site_label_2
    _geom_bond_site_symmetry_2
    _geom_bond_distance
    _geom_bond_publ_flag
    Br1 C22 . 1.897(6) ?
    S1 C3 . 1.719(7) ?
    S1 C1 . 1.720(6) ?
    N1 C3 . 1.295(7) ?
    N1 C2 . 1.411(7) ?
    N3 C6 . 1.290(8) ?
    N3 N2 . 1.373(6) ?
    F1 C16 . 1.365(7) ?
    N2 C3 . 1.378(7) ?
    N2 C4 . 1.483(8) ?
    C1 C2 . 1.357(8) ?
    C1 H1 . 0.9300 ?
    C2 C7 . 1.464(8) ?
    C4 C13 . 1.508(7) ?
    C4 C5 . 1.531(8) ?
    C4 H4 . 0.9800 ?
    C5 C6 . 1.493(8) ?
    C5 H5A . 0.9700 ?
    C5 H5B . 0.9700 ?
    C6 C19 . 1.472(9) ?
    C7 C12 . 1.392(8) ?
    C7 C8 . 1.392(10) ?
    C8 C9 . 1.377(9) ?
    C8 H8 . 0.9300 ?
    C9 C10 . 1.358(10) ?
    C9 H9 . 0.9300 ?
    C10 C11 . 1.360(10) ?
    C10 H10 . 0.9300 ?
    C11 C12 . 1.388(9) ?
    C11 H11 . 0.9300 ?
    C12 H12 . 0.9300 ?
    C13 C18 . 1.384(9) ?
    C13 C14 . 1.386(8) ?
    C14 C15 . 1.395(8) ?
    C14 H14 . 0.9300 ?
    C15 C16 . 1.344(9) ?
    C15 H15 . 0.9300 ?
    C16 C17 . 1.364(10) ?
    C17 C18 . 1.382(8) ?
    C17 H17 . 0.9300 ?
    C18 H18 . 0.9300 ?
    C19 C24 . 1.388(10) ?
    C19 C20 . 1.383(9) ?
    C20 C21 . 1.377(9) ?
    C20 H20 . 0.9300 ?
    C21 C22 . 1.361(10) ?
    C21 H21 . 0.9300 ?
    C22 C23 . 1.379(11) ?
    C23 C24 . 1.394(8) ?
    C23 H23 . 0.9300 ?
    C24 H24 . 0.9300 ?
loop_
    _geom_angle_atom_site_label_1
    _geom_angle_atom_site_label_2
    _geom_angle_atom_site_label_3
    _geom_angle_site_symmetry_1
    _geom_angle_site_symmetry_3
    _geom_angle
    _geom_angle_publ_flag
    C3 S1 C1 . . 87.6(3) ?
    C3 N1 C2 . . 108.7(5) ?
    C6 N3 N2 . . 108.5(6) ?
    N3 N2 C3 . . 118.9(5) ?
    N3 N2 C4 . . 113.8(5) ?
    C3 N2 C4 . . 124.1(6) ?
    C2 C1 S1 . . 111.7(5) ?
    C2 C1 H1 . . 124.1 ?
    S1 C1 H1 . . 124.1 ?
    C1 C2 N1 . . 114.2(6) ?
    C1 C2 C7 . . 128.2(6) ?
    N1 C2 C7 . . 117.6(6) ?
    N1 C3 N2 . . 121.5(6) ?
    N1 C3 S1 . . 117.8(5) ?
    N2 C3 S1 . . 120.6(5) ?
    N2 C4 C13 . . 110.7(5) ?
    N2 C4 C5 . . 100.2(5) ?
    C13 C4 C5 . . 114.7(5) ?
    N2 C4 H4 . . 110.3 ?
    C13 C4 H4 . . 110.3 ?
    C5 C4 H4 . . 110.3 ?
    C6 C5 C4 . . 104.1(5) ?
    C6 C5 H5A . . 110.9 ?
    C4 C5 H5A . . 110.9 ?
    C6 C5 H5B . . 110.9 ?
    C4 C5 H5B . . 110.9 ?
    H5A C5 H5B . . 108.9 ?
    N3 C6 C19 . . 120.8(6) ?
    N3 C6 C5 . . 113.0(5) ?
    C19 C6 C5 . . 126.1(6) ?
    C12 C7 C8 . . 116.5(6) ?
    C12 C7 C2 . . 120.8(7) ?
    C8 C7 C2 . . 122.6(6) ?
    C9 C8 C7 . . 120.7(7) ?
    C9 C8 H8 . . 119.7 ?
    C7 C8 H8 . . 119.7 ?
    C10 C9 C8 . . 121.5(8) ?
    C10 C9 H9 . . 119.2 ?
    C8 C9 H9 . . 119.2 ?
    C9 C10 C11 . . 119.7(8) ?
    C9 C10 H10 . . 120.1 ?
    C11 C10 H10 . . 120.1 ?
    C10 C11 C12 . . 119.5(8) ?
    C10 C11 H11 . . 120.3 ?
    C12 C11 H11 . . 120.3 ?
    C11 C12 C7 . . 122.1(7) ?
    C11 C12 H12 . . 118.9 ?
    C7 C12 H12 . . 118.9 ?
    C18 C13 C14 . . 119.2(5) ?
    C18 C13 C4 . . 121.2(6) ?
    C14 C13 C4 . . 119.4(6) ?
    C13 C14 C15 . . 120.3(6) ?
    C13 C14 H14 . . 119.9 ?
    C15 C14 H14 . . 119.9 ?
    C16 C15 C14 . . 118.4(6) ?
    C16 C15 H15 . . 120.8 ?
    C14 C15 H15 . . 120.8 ?
    C15 C16 F1 . . 118.7(7) ?
    C15 C16 C17 . . 123.3(6) ?
    F1 C16 C17 . . 118.0(7) ?
    C16 C17 C18 . . 118.5(7) ?
    C16 C17 H17 . . 120.8 ?
    C18 C17 H17 . . 120.8 ?
    C13 C18 C17 . . 120.4(7) ?
    C13 C18 H18 . . 119.8 ?
    C17 C18 H18 . . 119.8 ?
    C24 C19 C20 . . 117.9(6) ?
    C24 C19 C6 . . 121.0(6) ?
    C20 C19 C6 . . 121.0(6) ?
    C21 C20 C19 . . 121.5(7) ?
    C21 C20 H20 . . 119.2 ?
    C19 C20 H20 . . 119.2 ?
    C22 C21 C20 . . 119.6(7) ?
    C22 C21 H21 . . 120.2 ?
    C20 C21 H21 . . 120.2 ?
    C21 C22 C23 . . 121.2(6) ?
    C21 C22 Br1 . . 119.4(6) ?
    C23 C22 Br1 . . 119.5(6) ?
    C22 C23 C24 . . 118.7(7) ?
    C22 C23 H23 . . 120.6 ?
    C24 C23 H23 . . 120.6 ?
    C19 C24 C23 . . 121.0(7) ?
    C19 C24 H24 . . 119.5 ?
    C23 C24 H24 . . 119.5 ?
loop_
    _geom_torsion_atom_site_label_1
    _geom_torsion_atom_site_label_2
    _geom_torsion_atom_site_label_3
    _geom_torsion_atom_site_label_4
    _geom_torsion_site_symmetry_1
    _geom_torsion_site_symmetry_2
    _geom_torsion_site_symmetry_3
    _geom_torsion_site_symmetry_4
    _geom_torsion
    _geom_torsion_publ_flag
    C6 N3 N2 C3 . . . . -158.5(6) ?
    C6 N3 N2 C4 . . . . 2.0(7) ?
    C3 S1 C1 C2 . . . . -1.3(5) ?
    S1 C1 C2 N1 . . . . 1.2(7) ?
    S1 C1 C2 C7 . . . . 179.6(5) ?
    C3 N1 C2 C1 . . . . -0.3(7) ?
    C3 N1 C2 C7 . . . . -178.9(5) ?
    C2 N1 C3 N2 . . . . 179.6(5) ?
    C2 N1 C3 S1 . . . . -0.7(7) ?
    N3 N2 C3 N1 . . . . 169.5(6) ?
    C4 N2 C3 N1 . . . . 11.1(9) ?
    N3 N2 C3 S1 . . . . -10.2(8) ?
    C4 N2 C3 S1 . . . . -168.5(4) ?
    C1 S1 C3 N1 . . . . 1.2(5) ?
    C1 S1 C3 N2 . . . . -179.1(6) ?
    N3 N2 C4 C13 . . . . 116.3(5) ?
    C3 N2 C4 C13 . . . . -84.3(7) ?
    N3 N2 C4 C5 . . . . -5.1(6) ?
    C3 N2 C4 C5 . . . . 154.3(6) ?
    N2 C4 C5 C6 . . . . 5.8(6) ?
    C13 C4 C5 C6 . . . . -112.8(6) ?
    N2 N3 C6 C19 . . . . -179.7(5) ?
    N2 N3 C6 C5 . . . . 2.4(7) ?
    C4 C5 C6 N3 . . . . -5.5(7) ?
    C4 C5 C6 C19 . . . . 176.7(6) ?
    C1 C2 C7 C12 . . . . -10.0(10) ?
    N1 C2 C7 C12 . . . . 168.3(6) ?
    C1 C2 C7 C8 . . . . 172.0(6) ?
    N1 C2 C7 C8 . . . . -9.7(9) ?
    C12 C7 C8 C9 . . . . -0.3(10) ?
    C2 C7 C8 C9 . . . . 177.8(6) ?
    C7 C8 C9 C10 . . . . -0.1(11) ?
    C8 C9 C10 C11 . . . . 0.4(12) ?
    C9 C10 C11 C12 . . . . -0.3(11) ?
    C10 C11 C12 C7 . . . . -0.1(11) ?
    C8 C7 C12 C11 . . . . 0.4(10) ?
    C2 C7 C12 C11 . . . . -177.8(6) ?
    N2 C4 C13 C18 . . . . -42.9(8) ?
    C5 C4 C13 C18 . . . . 69.5(8) ?
    N2 C4 C13 C14 . . . . 143.0(6) ?
    C5 C4 C13 C14 . . . . -104.5(6) ?
    C18 C13 C14 C15 . . . . 1.0(9) ?
    C4 C13 C14 C15 . . . . 175.2(6) ?
    C13 C14 C15 C16 . . . . -0.6(9) ?
    C14 C15 C16 F1 . . . . 178.3(6) ?
    C14 C15 C16 C17 . . . . 0.8(11) ?
    C15 C16 C17 C18 . . . . -1.5(10) ?
    F1 C16 C17 C18 . . . . -179.0(6) ?
    C14 C13 C18 C17 . . . . -1.6(9) ?
    C4 C13 C18 C17 . . . . -175.7(6) ?
    C16 C17 C18 C13 . . . . 1.9(9) ?
    N3 C6 C19 C24 . . . . -179.8(6) ?
    C5 C6 C19 C24 . . . . -2.2(10) ?
    N3 C6 C19 C20 . . . . -2.1(9) ?
    C5 C6 C19 C20 . . . . 175.5(6) ?
    C24 C19 C20 C21 . . . . 2.5(10) ?
    C6 C19 C20 C21 . . . . -175.2(6) ?
    C19 C20 C21 C22 . . . . -0.4(10) ?
    C20 C21 C22 C23 . . . . -1.8(11) ?
    C20 C21 C22 Br1 . . . . 176.9(5) ?
    C21 C22 C23 C24 . . . . 1.8(10) ?
    Br1 C22 C23 C24 . . . . -176.9(5) ?
    C20 C19 C24 C23 . . . . -2.5(10) ?
    C6 C19 C24 C23 . . . . 175.2(6) ?
    C22 C23 C24 C19 . . . . 0.4(10) ?
loop_
    _geom_hbond_atom_site_label_D
    _geom_hbond_atom_site_label_H
    _geom_hbond_atom_site_label_A
    _geom_hbond_site_symmetry_A
    _geom_hbond_distance_DH
    _geom_hbond_distance_HA
    _geom_hbond_distance_DA
    _geom_hbond_angle_DHA
    C4 H4 S1 1_545 0.98 2.84 3.734(7) 153
    C22 Br1 Cg1 2_657 1.897(6) 3.644(3) 5.265(7) 141.6(3)
