# Supplementary material for: 2-[3-(4-Bromo­phenyl)-5-(4-fluoro­phenyl)-4,5-di­hydro-1H-pyrazol-1-yl]-4-phenyl-1,3-thia­zole
Source: Acta Crystallogr Sect E Struct Rep Online. 2013 Apr 17;69(Pt 5):o735. doi: 10.1107/S1600536813010039 (PMC3648267; doi:10.1107/S1600536813010039)
Supplement: Supplementary file 2 [file e-69-0o735-Isup2.hkl]

# 
# h,k,l, Fc-squared, Fo-squared, sigma(Fo-squared) and status flag 
# 
data_I
_shelx_title '  P21  1440 Friedel pairs' 
_shelx_refln_list_code          4 
_shelx_F_calc_maximum      130.46 
_exptl_crystal_F_000       484.00 
_reflns_d_resolution_high  0.7681 
 
loop_ 
 _symmetry_equiv_pos_as_xyz 
 'x, y, z' 
 '-x, y+1/2, -z' 
 
_cell_length_a    13.7472 
_cell_length_b     5.6695 
_cell_length_c    14.2799 
_cell_angle_alpha  90.000 
_cell_angle_beta  106.943 
_cell_angle_gamma  90.000 
 
_shelx_F_squared_multiplier     1.000 
 
loop_ 
 _refln_index_h 
 _refln_index_k 
 _refln_index_l 
 _refln_F_squared_calc 
 _refln_F_squared_meas 
 _refln_F_squared_sigma 
 _refln_observed_status 
   6  -6   0        1.38        5.52      7.43 o 
   7  -6   0       13.97        7.81     15.61 o 
   8  -6   0        0.50        0.05      5.63 o 
   9  -6   0        5.41       15.20     19.02 o 
   2  -5   0      158.88      165.26     32.52 o 
   3  -5   0       61.96       52.76     17.26 o 
   4  -5   0       45.29       49.86     17.11 o 
   5  -5   0        5.79        6.84      5.82 o 
   6  -5   0        0.60      -16.76     16.76 o 
   7  -5   0        8.56        1.12      9.59 o 
   8  -5   0        4.65       -4.33      7.47 o 
   9  -5   0       19.98       12.59     14.52 o 
  10  -5   0        8.14        1.37     12.27 o 
   0  -4   0      538.21      558.47     57.50 o 
   1  -4   0       38.07       40.38     11.22 o 
   2  -4   0      224.42      235.16     25.95 o 
   3  -4   0       51.04       37.27     14.81 o 
   5  -4   0      188.04      175.18     30.14 o 
   6  -4   0       37.37       50.37     12.42 o 
   7  -4   0       49.26       55.56      9.17 o 
   8  -4   0      109.08      157.73     18.73 o 
   9  -4   0        5.53       23.93      8.21 o 
  10  -4   0        7.07       17.09      8.34 o 
   1  -3   0        4.04       10.02      9.38 o 
   2  -3   0     1454.31     1505.28     62.17 o 
   3  -3   0     1555.77     1620.99     67.04 o 
   4  -3   0      675.54      663.05     32.74 o 
   5  -3   0       58.11       61.53      8.59 o 
   6  -3   0       52.03       50.77      7.62 o 
   7  -3   0      357.99      377.90     26.61 o 
   8  -3   0       44.22       52.43     12.34 o 
   9  -3   0       37.38       24.09      8.59 o 
  10  -3   0       30.29       41.42     12.79 o 
  11  -3   0       51.03       27.82     10.44 o 
  12  -3   0       11.27       -7.91      7.91 o 
   0  -2   0      814.84      745.84     47.17 o 
   1  -2   0      646.01      587.98     30.78 o 
   2  -2   0     2356.16     2268.34     80.14 o 
   3  -2   0     1231.98     1182.00     48.67 o 
   4  -2   0      252.53      257.98     13.38 o 
   5  -2   0       46.52       41.43      4.72 o 
   6  -2   0      565.51      589.72     23.82 o 
   7  -2   0      168.23      161.34     14.93 o 
   8  -2   0      295.96      301.31     25.05 o 
   9  -2   0       62.47       71.69     12.87 o 
  10  -2   0       12.57       12.05      6.47 o 
  13  -2   0        9.00       23.11     13.92 o 
  14  -2   0        1.09       22.59     13.86 o 
   1  -1   0      136.06      112.71     10.24 o 
   2  -1   0     1544.59     1472.61     29.09 o 
   3  -1   0      377.05      366.69     11.15 o 
   4  -1   0     2088.62     2043.67     52.13 o 
   5  -1   0      457.31      455.14     20.78 o 
   6  -1   0      421.79      437.55     22.17 o 
   7  -1   0      320.78      319.86     20.62 o 
   8  -1   0       37.22       33.96      7.52 o 
   9  -1   0      315.64      331.14     26.03 o 
  10  -1   0        6.89       -0.25      5.27 o 
  11  -1   0      191.20      191.57     35.17 o 
  12  -1   0       13.78        9.89      7.83 o 
  13  -1   0       64.08       90.41     24.95 o 
  14  -1   0       32.38       37.26     22.21 o 
  15  -1   0       44.30       74.30     26.70 o 
   2   0   0     1884.23     1869.24     43.07 o 
   3   0   0     1062.68      985.49     26.72 o 
   4   0   0     1955.44     1827.96     33.35 o 
   5   0   0     2132.82     2113.64     35.67 o 
   6   0   0      181.10      170.45     11.16 o 
   7   0   0       27.59       35.09      5.53 o 
   8   0   0     1761.98     1775.29     56.90 o 
   9   0   0       60.24       51.23     10.58 o 
  10   0   0      281.91      299.27     32.29 o 
  11   0   0      280.41      286.25     21.59 o 
  12   0   0        8.70       12.93      3.57 o 
  13   0   0       24.93       39.20     11.06 o 
  14   0   0        9.70        9.33      6.37 o 
  15   0   0        1.08       16.63      8.21 o 
  16   0   0        0.16      -13.09     13.09 o 
  17   0   0        0.05        0.06      8.64 o 
   3   1   0      514.78      519.32     20.35 o 
   4   1   0     1744.58     1684.18     26.79 o 
   5   1   0      513.92      498.55     14.81 o 
   6   1   0      451.09      451.40     17.35 o 
   7   1   0      408.70      424.26     18.70 o 
   8   1   0       32.48       38.72      6.77 o 
   9   1   0      309.51      314.01     18.90 o 
  10   1   0       13.76       17.17      5.10 o 
  11   1   0      211.03      202.31     20.06 o 
  12   1   0        3.49       11.90      6.89 o 
  13   1   0       66.33       64.91     18.04 o 
  14   1   0       30.65       20.90      6.56 o 
  15   1   0       48.45       48.91     12.57 o 
  16   1   0       11.42        4.91      5.93 o 
   1   2   0      627.18      631.37     41.85 o 
   6   2   0      624.77      660.00     41.65 o 
   7   2   0      154.07      166.07     17.49 o 
   8   2   0      265.68      261.29     15.29 o 
   9   2   0       64.36       82.45      8.99 o 
  10   2   0        5.16       -0.03      3.53 o 
  11   2   0      174.41      187.04     16.55 o 
  12   2   0       35.18       32.85      6.83 o 
  13   2   0       12.63       14.93      6.79 o 
  14   2   0        0.63       -2.13      7.16 o 
  15   2   0        1.61       22.15     18.12 o 
  16   2   0        0.39      -12.27     16.85 o 
   1   3   0       15.92       19.76      6.79 o 
   2   3   0     1366.25     1414.30     77.83 o 
   3   3   0     1484.33     1534.26     81.28 o 
   6   3   0       71.02       49.32     24.09 o 
   7   3   0      333.54      418.88     59.54 o 
   8   3   0       39.79       46.51      9.90 o 
   9   3   0       30.65       44.89      8.89 o 
  10   3   0       27.91       31.64      7.92 o 
  11   3   0       45.97       33.82     13.06 o 
  12   3   0       17.65       39.70     33.09 o 
  13   3   0        0.30      -16.08     16.08 o 
  14   3   0        2.73       -6.45      8.97 o 
  15   3   0        6.18        5.61     12.44 o 
   0   4   0      591.50      680.22     47.30 o 
   1   4   0       37.54       39.12     14.63 o 
   2   4   0      208.79      209.84     25.97 o 
   3   4   0       59.91       71.46     18.05 o 
   4   4   0       27.69       42.71     12.40 o 
   5   4   0      213.48      201.19     26.23 o 
   6   4   0       27.18       18.00      7.39 o 
   7   4   0       43.01       17.64      7.93 o 
   8   4   0      112.12      168.37     39.66 o 
   9   4   0        4.50        7.46      8.90 o 
  10   4   0        6.47      -14.47     14.47 o 
  11   4   0       14.27       41.93     22.32 o 
  12   4   0       10.51       15.16     18.18 o 
  13   4   0       16.13       32.27     23.61 o 
  14   4   0       13.31       31.12     27.37 o 
   1   5   0       11.11       -1.30      4.95 o 
   2   5   0      174.55      195.59     28.51 o 
   3   5   0       67.47       77.40     18.89 o 
   4   5   0       36.29       36.17     12.98 o 
   5   5   0        6.88        4.50      3.87 o 
   6   5   0        1.94        6.38      7.26 o 
   7   5   0        5.52        3.21      4.63 o 
   8   5   0        4.72       -4.19      5.65 o 
   9   5   0       23.75       11.47      6.03 o 
  10   5   0        9.17       -7.34     13.70 o 
  11   5   0        4.17        9.05     11.99 o 
  12   5   0        2.39       -0.06     15.18 o 
   0   6   0       74.34       94.71     33.53 o 
   1   6   0       30.32        8.69     12.62 o 
   2   6   0        5.27      -14.47     17.85 o 
   3   6   0        0.91        6.24      5.29 o 
   4   6   0        5.03        1.30      8.56 o 
   5   6   0       22.58       26.41     14.88 o 
   6   6   0        1.03       -1.92      8.47 o 
   7   6   0       14.44       19.19     13.44 o 
   8   6   0        0.23        9.19      6.74 o 
   9   6   0        5.11      -21.52     21.52 o 
   1   7   0        0.11      -12.93     12.93 o 
   2   7   0        2.80       14.80     10.27 o 
   3   7   0        7.29       12.86     12.99 o 
   4   7   0        3.05       -5.86      7.36 o 
   5   7   0        4.16       18.91     15.61 o 
   5  -7   1        6.72        3.71      8.30 o 
 -10  -6   1        6.82        0.06     12.78 o 
  -9  -6   1        0.76        8.65     20.56 o 
  -8  -6   1        6.16        4.85     12.03 o 
  -7  -6   1        6.14       17.23     18.66 o 
  -6  -6   1        0.90      -15.61     15.61 o 
   6  -6   1       21.16        3.62     10.12 o 
   7  -6   1        5.83       10.19     12.08 o 
   8  -6   1        0.68        0.39      5.24 o 
   9  -6   1        0.92       29.47     17.91 o 
 -10  -5   1        6.30       16.30     16.09 o 
  -9  -5   1        5.05       20.99     18.61 o 
  -8  -5   1       11.50       26.24     16.71 o 
  -7  -5   1       13.63       25.38      8.56 o 
  -6  -5   1       39.71       24.31     16.80 o 
  -5  -5   1        0.74       -4.95      4.95 o 
  -4  -5   1       20.52       18.20      9.20 o 
  -3  -5   1       96.82      115.58     25.56 o 
  -2  -5   1       86.51       91.30     23.43 o 
  -1  -5   1       30.41       12.60      9.65 o 
   2  -5   1      176.86      186.82     37.16 o 
   3  -5   1        7.33        2.63      3.17 o 
   6  -5   1        4.21        6.57      9.63 o 
   7  -5   1       15.95        0.27      4.87 o 
   8  -5   1        3.30       18.47     13.96 o 
   9  -5   1        7.65       12.64     14.98 o 
  -9  -4   1       80.27       70.30     11.35 o 
  -8  -4   1       45.82       35.86      8.18 o 
  -7  -4   1       70.07       64.36      9.18 o 
  -6  -4   1       42.35       39.40      7.66 o 
  -5  -4   1      103.61      103.99     14.86 o 
  -4  -4   1       83.59       76.24     17.11 o 
  -3  -4   1       29.74       22.41     10.54 o 
  -2  -4   1      103.19       84.06     15.19 o 
  -1  -4   1      110.01      113.69     22.06 o 
   0  -4   1      187.73      215.41     24.92 o 
   1  -4   1      657.08      647.09     62.09 o 
   2  -4   1       45.47       58.66     19.89 o 
   5  -4   1       14.76       18.12      6.18 o 
   6  -4   1       71.94       65.86     10.14 o 
   7  -4   1        8.20       12.00      4.56 o 
   8  -4   1        4.81        8.15      8.67 o 
 -11  -3   1       15.75       20.61      7.79 o 
 -10  -3   1       69.97       62.78     12.32 o 
  -9  -3   1       41.49       60.03     11.73 o 
  -8  -3   1       35.51       31.66      7.23 o 
  -7  -3   1       21.87       35.91      7.12 o 
  -6  -3   1       76.08       79.00      9.57 o 
  -5  -3   1      174.90      170.19     14.54 o 
  -4  -3   1       64.11       76.35     10.87 o 
  -3  -3   1      312.96      322.21     22.78 o 
  -2  -3   1       11.04       13.15      3.85 o 
  -1  -3   1     1691.48     1654.37     49.43 o 
   0  -3   1      115.97      103.72     20.73 o 
   1  -3   1      740.22      716.09     57.58 o 
   2  -3   1      367.12      368.32     30.72 o 
   3  -3   1      221.07      218.26     24.72 o 
   4  -3   1      431.16      426.60     35.89 o 
   5  -3   1       70.16       79.11      9.33 o 
   6  -3   1        9.62       12.06      4.12 o 
   7  -3   1       81.66       78.70     13.44 o 
   8  -3   1      139.32      165.79     25.24 o 
   9  -3   1      119.20      101.03     19.74 o 
 -12  -2   1       53.59       66.02     17.33 o 
 -11  -2   1        6.71       19.37     10.30 o 
 -10  -2   1      525.61      612.59     44.65 o 
  -9  -2   1      119.87      101.72     16.95 o 
  -8  -2   1      193.96      217.46     17.16 o 
  -7  -2   1      221.20      215.77     15.66 o 
  -6  -2   1       72.62       60.04      9.43 o 
  -5  -2   1     1686.38     1703.08     30.82 o 
  -4  -2   1     1400.71     1455.01     36.18 o 
  -3  -2   1     2348.93     2371.91     52.37 o 
  -2  -2   1     1582.64     1525.56     37.85 o 
  -1  -2   1      987.94      939.98     35.15 o 
   0  -2   1      705.21      638.23     29.85 o 
   1  -2   1     1767.93     1701.61     52.82 o 
   2  -2   1      376.38      390.56     26.70 o 
   3  -2   1      422.14      415.65     29.16 o 
   4  -2   1      480.09      492.66     17.20 o 
   5  -2   1      361.91      364.84     18.50 o 
   6  -2   1      260.37      242.44     16.39 o 
   7  -2   1      258.54      286.25     19.12 o 
   8  -2   1      447.71      451.76     27.54 o 
   9  -2   1       62.93       65.59     13.26 o 
  12  -2   1      117.99      156.78     31.45 o 
  13  -2   1        5.93        1.27      5.21 o 
  14  -2   1        7.10        4.45      6.48 o 
 -15  -1   1       16.48       17.05     13.87 o 
 -14  -1   1        6.12        3.10      5.34 o 
 -13  -1   1       86.88       96.57     26.69 o 
 -10  -1   1       43.75       45.95      9.22 o 
  -9  -1   1      515.10      532.55     29.22 o 
  -8  -1   1      134.57      140.26     13.96 o 
  -7  -1   1     1066.71     1107.21     36.19 o 
  -6  -1   1     1131.73     1100.42     32.88 o 
  -5  -1   1      419.05      439.57     18.61 o 
  -4  -1   1      234.27      234.35     11.66 o 
  -3  -1   1     6638.39     6376.44     68.46 o 
  -2  -1   1    10193.57    10398.35     81.69 o 
  -1  -1   1    11538.57    11308.61     81.80 o 
   0  -1   1     3043.06     2892.18     44.13 o 
   1  -1   1     1024.27      992.78     30.61 o 
   2  -1   1     2137.46     2081.01     27.57 o 
   3  -1   1      395.15      412.22     13.56 o 
   4  -1   1      681.32      681.92     29.95 o 
   5  -1   1     1172.31     1142.98     34.99 o 
   6  -1   1       86.63       83.33     10.38 o 
   7  -1   1     1164.15     1150.24     50.70 o 
   8  -1   1       18.12       12.96      4.99 o 
   9  -1   1      337.99      333.88     30.47 o 
  10  -1   1      483.33      429.39     48.45 o 
  11  -1   1      117.00      124.71     19.37 o 
  12  -1   1      159.48      161.19     33.45 o 
  13  -1   1        6.85        5.26      7.47 o 
  14  -1   1        8.76       17.88     17.52 o 
  15  -1   1        3.82       -0.04     10.24 o 
  16  -1   1        6.64        8.35      5.52 o 
 -17   0   1       29.75       25.09     22.92 o 
 -16   0   1        0.33        9.11      9.43 o 
 -15   0   1       88.29       93.90     19.00 o 
 -14   0   1       35.26       26.89     11.81 o 
 -13   0   1       48.28       39.81     12.54 o 
 -12   0   1      219.06      257.43     27.49 o 
 -11   0   1       13.17       19.16      5.35 o 
 -10   0   1       92.83       73.14     12.92 o 
  -9   0   1       23.63       21.16      7.10 o 
  -8   0   1      320.73      312.53     17.55 o 
  -7   0   1     3310.95     3269.55    104.12 o 
  -6   0   1       60.49       75.08      7.37 o 
  -5   0   1      465.90      415.80     15.83 o 
  -4   0   1     2517.08     2228.25    104.95 o 
  -3   0   1     3837.17     3363.80     95.62 o 
  -2   0   1      978.79      921.94     29.76 o 
   2   0   1      940.52      949.68     32.53 o 
   3   0   1     3907.25     4043.60     54.04 o 
   4   0   1     1158.42     1110.73     25.08 o 
   5   0   1       15.48       14.99      3.04 o 
   6   0   1     2409.49     2320.96     42.66 o 
   7   0   1      129.84      128.44     10.35 o 
   8   0   1       57.01       52.48      7.75 o 
   9   0   1      163.70      164.63     13.33 o 
  10   0   1       13.66       11.12      5.19 o 
  11   0   1       43.74       49.29     11.82 o 
  12   0   1       26.84       31.78      7.75 o 
  13   0   1        6.54       -3.09      5.34 o 
  14   0   1      102.47      104.34     20.15 o 
  15   0   1        8.45       10.11      6.42 o 
  16   0   1       13.94        4.63     12.56 o 
 -17   1   1        0.22       -0.04      4.38 o 
 -16   1   1        4.67        8.42      4.77 o 
 -15   1   1       15.52        8.62      6.66 o 
 -14   1   1        7.41        7.93      6.94 o 
 -13   1   1       74.34       48.14     11.22 o 
 -12   1   1       11.51       10.36      6.29 o 
 -11   1   1       27.01       23.62      6.96 o 
 -10   1   1       50.47       48.05      7.99 o 
  -9   1   1      570.58      567.59     22.73 o 
  -8   1   1      112.94      113.03     11.68 o 
  -7   1   1     1007.40      963.49     31.38 o 
  -6   1   1     1155.37     1150.97     26.80 o 
  -5   1   1      520.65      554.09     16.80 o 
  -4   1   1      109.64      113.47      6.74 o 
  -3   1   1     6010.72     5976.93     75.94 o 
   1   1   1     1073.55     1068.46     34.28 o 
   3   1   1      516.54      508.61     30.34 o 
   4   1   1      726.15      726.04     15.76 o 
   5   1   1     1138.28     1090.13     21.44 o 
   6   1   1       80.02       74.02      6.16 o 
   7   1   1     1082.47     1064.35     42.83 o 
   8   1   1       17.52       15.69      3.93 o 
   9   1   1      399.41      406.08     22.27 o 
  10   1   1      478.34      471.58     41.09 o 
  11   1   1      129.15      128.98     13.28 o 
  12   1   1      180.59      201.22     25.49 o 
  13   1   1        9.86       18.41      6.77 o 
  14   1   1        9.45       12.68     11.06 o 
  15   1   1        2.15        3.51     11.15 o 
  16   1   1        8.06        0.07     13.57 o 
 -16   2   1        8.20       14.90     17.50 o 
 -15   2   1        8.69       -0.15      8.81 o 
 -14   2   1        0.34       -4.42      4.42 o 
 -13   2   1       31.20       36.56     10.34 o 
 -12   2   1       44.88       36.58      8.25 o 
 -11   2   1        6.39       13.31      4.67 o 
 -10   2   1      563.53      573.15     28.29 o 
  -9   2   1      112.39      106.38     13.74 o 
  -8   2   1      190.44      210.78     14.17 o 
  -7   2   1      159.43      145.69     13.84 o 
  -6   2   1       76.52       60.65     12.72 o 
   0   2   1      812.79      783.32     34.09 o 
   1   2   1     1686.63     1623.34     48.85 o 
   2   2   1      379.13      408.75     31.63 o 
   6   2   1      212.06      194.86     21.14 o 
   7   2   1      250.90      271.57     26.67 o 
   8   2   1      463.33      460.87     26.41 o 
   9   2   1       57.46       68.61      9.22 o 
  10   2   1       31.25       19.59      4.92 o 
  11   2   1       40.43       28.17      6.18 o 
  12   2   1      125.22      161.66     18.77 o 
  13   2   1        3.81       -0.64      5.53 o 
  14   2   1        5.02        4.18      7.35 o 
  15   2   1        0.57       21.06     66.36 o 
  16   2   1        1.66       -9.83      9.83 o 
 -15   3   1       13.97       13.01     14.79 o 
 -14   3   1        2.80       14.93     14.70 o 
 -13   3   1        5.30        5.94      9.31 o 
 -12   3   1       15.67       37.37     18.96 o 
 -11   3   1       23.45       49.46     23.43 o 
 -10   3   1       67.16       56.31     13.03 o 
  -9   3   1       53.41       56.30     12.52 o 
  -8   3   1       55.14       59.43     12.52 o 
  -7   3   1       26.57       14.95     12.18 o 
  -6   3   1      116.45      142.14     30.38 o 
  -2   3   1       10.90        7.01      3.24 o 
  -1   3   1     1737.09     1825.87     66.28 o 
   0   3   1      156.40      187.00     16.84 o 
   1   3   1      709.60      742.93     54.59 o 
   2   3   1      321.59      330.22     35.27 o 
   3   3   1      236.23      259.40     24.52 o 
   4   3   1      393.34      405.41     31.48 o 
   5   3   1       49.18       68.33     20.34 o 
   6   3   1        9.91        6.90     10.95 o 
   7   3   1       84.94       90.41     16.12 o 
   8   3   1      112.88      119.66     14.97 o 
   9   3   1      123.10      136.12     20.48 o 
  10   3   1       63.32       68.09     11.97 o 
  11   3   1        4.95       13.88     11.74 o 
  12   3   1       27.14       32.37     12.64 o 
  13   3   1        1.48        6.87      9.02 o 
  14   3   1        4.37       16.60     13.08 o 
  15   3   1        0.46        5.63      8.11 o 
 -14   4   1        1.78        4.27     40.61 o 
 -13   4   1        5.09       -6.48      9.80 o 
 -12   4   1       23.27        6.56     12.86 o 
 -11   4   1        7.71       -2.76     12.00 o 
 -10   4   1       44.09       53.13     22.52 o 
  -9   4   1       75.85       91.40     28.32 o 
  -8   4   1       37.36       34.11     19.51 o 
  -7   4   1       82.29      135.65     33.99 o 
  -6   4   1       40.98       44.08     17.07 o 
  -5   4   1       76.97      118.59     20.49 o 
  -4   4   1       99.82       89.92     17.83 o 
  -3   4   1       26.12        9.06      9.57 o 
  -2   4   1      127.49      106.37     18.50 o 
  -1   4   1       91.98      113.42     19.79 o 
   0   4   1      147.57      185.62     24.95 o 
   1   4   1      649.17      666.45     32.66 o 
   2   4   1       48.06       51.10     14.29 o 
   3   4   1      104.51       97.45     17.89 o 
   4   4   1        4.18       14.43      7.90 o 
   5   4   1       19.30        8.03     13.17 o 
   6   4   1       73.32       88.96     16.40 o 
   7   4   1        8.78       26.19     10.59 o 
   8   4   1        2.52       -6.83      6.83 o 
   9   4   1      121.04      128.37     21.43 o 
  10   4   1        5.52        9.44     12.82 o 
  11   4   1       13.82        1.25     13.87 o 
  12   4   1        6.27       15.16     15.49 o 
  13   4   1        0.71      -19.86     19.86 o 
  14   4   1       11.91       22.61     20.49 o 
 -12   5   1        4.82        8.68     16.79 o 
 -11   5   1        7.18       -0.44     11.40 o 
 -10   5   1        6.37       -4.55     19.94 o 
  -9   5   1        5.44       -5.83      5.83 o 
  -8   5   1       11.95       10.01     10.48 o 
  -7   5   1       12.05       17.59     11.93 o 
  -6   5   1       49.95       38.17     13.48 o 
  -5   5   1        1.39       -2.73      9.04 o 
  -4   5   1       25.65        4.47     17.04 o 
  -3   5   1       90.27      109.55     33.81 o 
  -2   5   1       86.04      100.81     20.06 o 
  -1   5   1       20.50       16.24      7.40 o 
   0   5   1        9.39        3.24      7.20 o 
   1   5   1       75.51       56.16     15.35 o 
   2   5   1      188.51      197.25     28.89 o 
   3   5   1        8.77        0.71      8.33 o 
   4   5   1       11.99       11.73      9.19 o 
   5   5   1       67.79       82.54     19.31 o 
   6   5   1        4.06        3.15      9.67 o 
   7   5   1       16.07       19.56      9.66 o 
   8   5   1        4.52       -4.03     12.08 o 
   9   5   1        6.92        6.38     12.11 o 
  10   5   1       10.47        4.21     17.40 o 
  11   5   1        2.23       26.16     20.21 o 
  12   5   1        5.05        5.95      7.26 o 
 -10   6   1        7.00        2.55      9.30 o 
  -9   6   1        0.55       -6.14     15.69 o 
  -8   6   1        6.16        4.41      7.65 o 
  -7   6   1        4.89       -5.91      9.77 o 
  -6   6   1        0.98       -2.44      7.24 o 
  -5   6   1        4.57       13.47     12.41 o 
  -4   6   1        1.96        1.27      6.34 o 
  -3   6   1       14.82        3.32      5.22 o 
  -2   6   1       35.27       50.65     14.67 o 
  -1   6   1        2.70        5.80      6.75 o 
   0   6   1       17.11       10.78     23.49 o 
   1   6   1        0.60       -7.20     10.89 o 
   2   6   1       27.97       22.49     11.88 o 
   3   6   1        8.77      -13.66     21.00 o 
   4   6   1        0.88      -11.38     11.38 o 
   5   6   1       12.36        8.73     31.38 o 
   6   6   1       18.64        8.77      7.63 o 
   7   6   1        6.36       10.06     12.13 o 
   8   6   1        0.55        6.88     13.37 o 
   9   6   1        1.22       10.44     19.02 o 
  -5   7   1        7.70        1.94      8.73 o 
  -4   7   1        1.12      -13.62     13.62 o 
  -3   7   1        1.72       17.96     14.30 o 
  -2   7   1        2.88        1.53      7.82 o 
  -1   7   1        1.10      -13.34     13.34 o 
   0   7   1        0.96        4.45     10.11 o 
   1   7   1        2.75       18.08     14.73 o 
   2   7   1        1.39        8.17      9.96 o 
   3   7   1        7.48        1.36      9.59 o 
   4   7   1        3.81        1.20     10.64 o 
   5   7   1        7.00        3.37      8.52 o 
 -10  -6   2        0.85        5.94     14.33 o 
  -9  -6   2        3.26       27.66     24.76 o 
  -8  -6   2        3.13      -13.48     13.48 o 
  -7  -6   2       15.82       10.75     16.08 o 
  -6  -6   2       10.23       -0.05      9.47 o 
   5  -6   2        6.73        0.05      9.88 o 
   6  -6   2       21.94       25.99     20.34 o 
   7  -6   2        8.08      -14.31     14.31 o 
   8  -6   2        1.88        4.84     10.04 o 
   9  -6   2        0.80      -11.70     11.70 o 
 -10  -5   2       23.55       35.72     17.88 o 
  -9  -5   2       21.27       28.19     22.73 o 
  -8  -5   2        6.68        4.95     11.03 o 
  -7  -5   2       14.50       22.02     11.35 o 
  -6  -5   2       28.29       33.49     14.92 o 
  -5  -5   2       37.43       54.52     16.08 o 
  -4  -5   2       21.13       19.08      9.07 o 
  -3  -5   2        7.93        4.15      3.10 o 
  -2  -5   2      100.28      123.20     27.66 o 
  -1  -5   2       60.42       80.03     23.13 o 
   5  -5   2       14.35        7.31      9.71 o 
   6  -5   2        3.97        9.76     10.64 o 
   7  -5   2       22.17       37.34     11.01 o 
   8  -5   2       12.59       -1.26      7.52 o 
   9  -5   2        3.40        0.04     11.77 o 
  -9  -4   2        2.25       22.13     16.94 o 
  -8  -4   2       57.94       42.41      8.84 o 
  -7  -4   2        4.18        3.10      1.59 o 
  -6  -4   2      187.21      181.89     18.05 o 
  -5  -4   2      164.62      167.82     21.87 o 
  -4  -4   2      234.67      241.21     28.46 o 
  -3  -4   2       51.79       56.08     14.71 o 
  -2  -4   2       57.70       65.65     14.16 o 
  -1  -4   2      597.01      621.23     34.89 o 
   0  -4   2       80.89       89.94     21.86 o 
   1  -4   2       62.90       69.00     19.63 o 
   2  -4   2      101.93       96.84     24.91 o 
   5  -4   2       33.11       24.69      7.74 o 
   6  -4   2       21.52       11.75      5.65 o 
   7  -4   2       68.13       92.96     21.22 o 
   8  -4   2        8.74       14.43      8.88 o 
   9  -4   2        3.21       -3.45      7.54 o 
  10  -4   2        6.87       20.38     10.80 o 
 -11  -3   2       12.40        8.97      3.86 o 
 -10  -3   2       17.98        9.88      3.57 o 
  -8  -3   2      310.47      445.83     53.02 o 
  -7  -3   2       94.09       88.78      6.30 o 
  -6  -3   2      241.75      241.21     11.10 o 
  -5  -3   2      392.82      395.04     16.16 o 
  -4  -3   2       23.78       24.31      3.74 o 
  -3  -3   2      361.89      385.95     22.94 o 
  -2  -3   2      129.13      128.70     20.45 o 
  -1  -3   2      152.55      154.38     17.40 o 
   0  -3   2      622.17      590.56     34.72 o 
   1  -3   2      397.64      403.86     42.84 o 
   2  -3   2      469.94      429.88     46.45 o 
   3  -3   2      259.16      286.14     28.55 o 
   4  -3   2      248.30      280.74     22.17 o 
   5  -3   2      245.17      241.32     15.39 o 
   6  -3   2      104.27      107.76     11.34 o 
   7  -3   2        2.49        5.13      9.36 o 
  10  -3   2       15.78       13.51     11.18 o 
  11  -3   2        1.14        5.19      5.57 o 
  12  -3   2        6.56       33.84     15.31 o 
 -13  -2   2        5.99       -2.72      6.78 o 
 -12  -2   2       65.67       76.83     16.71 o 
 -11  -2   2      118.63      100.51     17.98 o 
 -10  -2   2       11.21       19.84      6.74 o 
  -9  -2   2      222.54      240.44     22.18 o 
  -8  -2   2       46.03       37.30      6.25 o 
  -7  -2   2      664.26      652.91     32.63 o 
  -6  -2   2      528.71      583.43     31.37 o 
  -5  -2   2      851.20      926.92     35.77 o 
  -4  -2   2      783.01      674.31     18.21 o 
  -3  -2   2     3224.37     3237.67     47.48 o 
  -2  -2   2     2324.06     2246.76     65.46 o 
  -1  -2   2     1359.07     1352.11     41.10 o 
   0  -2   2      286.31      275.11     19.20 o 
   1  -2   2     3474.93     3393.94     92.79 o 
   2  -2   2       62.85       53.75      9.85 o 
   3  -2   2      988.09     1051.86     35.20 o 
   4  -2   2      714.79      675.16     19.81 o 
   5  -2   2      257.90      274.60     16.84 o 
   6  -2   2      710.60      747.98     34.89 o 
   7  -2   2      193.21      176.35     20.55 o 
   8  -2   2      100.64      139.86     29.49 o 
  10  -2   2       93.68      106.05     25.14 o 
  11  -2   2      128.39      124.04     28.96 o 
  12  -2   2        3.03        2.07      5.02 o 
  13  -2   2        2.76        3.11     11.22 o 
  14  -2   2        9.46        0.27      3.65 o 
 -15  -1   2        3.92      -10.62     10.62 o 
 -14  -1   2       12.78        2.51      5.28 o 
 -11  -1   2      228.13      260.07     35.22 o 
 -10  -1   2      580.33      546.58     28.86 o 
  -9  -1   2       25.39       30.29      7.29 o 
  -8  -1   2      730.97      772.56     32.01 o 
  -7  -1   2      691.01      685.83     27.45 o 
  -6  -1   2      230.85      219.18     13.79 o 
  -5  -1   2     3613.11     3552.82     63.48 o 
  -4  -1   2     4871.68     5030.71     89.41 o 
  -3  -1   2    10033.17    10196.06    114.08 o 
  -2  -1   2     2589.85     2535.51     49.99 o 
  -1  -1   2     6718.80     6486.89     70.46 o 
   0  -1   2    10242.19     9924.78     86.68 o 
   1  -1   2      589.00      571.72     18.95 o 
   2  -1   2     2210.13     2309.83     46.41 o 
   3  -1   2     2609.19     2529.01     48.49 o 
   4  -1   2      111.50      118.81     11.43 o 
   5  -1   2      655.12      638.86     23.67 o 
   6  -1   2      459.22      481.39     21.97 o 
   7  -1   2      990.87     1025.83     42.52 o 
   8  -1   2      498.24      523.84     36.76 o 
   9  -1   2       39.84       25.18     11.77 o 
  10  -1   2       89.80       71.83     18.50 o 
  11  -1   2      223.61      300.22     30.75 o 
  12  -1   2       34.57       47.70     20.46 o 
  13  -1   2       15.00        7.64     13.08 o 
  14  -1   2        6.29       20.66     18.18 o 
  15  -1   2        1.96       18.33     16.80 o 
  16  -1   2        7.74        0.05     10.04 o 
 -17   0   2        1.94        2.23     15.95 o 
 -16   0   2        2.58       -3.02      8.24 o 
 -15   0   2        0.57       -7.01      8.79 o 
 -14   0   2       57.25       44.13     14.55 o 
 -13   0   2       64.71       62.84     20.64 o 
 -12   0   2       36.57       54.00     10.22 o 
 -11   0   2      192.60      191.79     18.64 o 
 -10   0   2      365.63      377.31     24.71 o 
  -9   0   2      577.01      547.20     32.01 o 
  -8   0   2        1.62        0.62      2.83 o 
  -7   0   2      152.78      178.50     12.37 o 
  -6   0   2      424.03      390.91     17.88 o 
  -5   0   2        9.81       13.67      2.29 o 
  -4   0   2       23.60       41.19      6.72 o 
  -3   0   2    17018.72    15519.64    168.06 o 
  -2   0   2      517.48      456.31     25.17 o 
  -1   0   2      866.69      878.32     25.95 o 
   0   0   2      130.82      123.57      9.13 o 
   1   0   2     1266.71     1225.90     44.47 o 
   2   0   2      654.24      541.56     18.07 o 
   3   0   2      246.63      282.15      9.14 o 
   4   0   2     1231.75     1200.98     29.03 o 
   5   0   2      835.67      858.04     24.14 o 
   6   0   2      525.26      549.99     19.67 o 
   7   0   2      542.07      483.53     21.98 o 
   8   0   2        5.06        3.92      2.64 o 
   9   0   2      294.04      313.12     18.31 o 
  10   0   2      214.64      231.01     18.39 o 
  11   0   2        0.39        1.55      9.27 o 
  12   0   2      102.67      100.80     32.54 o 
  13   0   2       31.28       20.66      7.81 o 
  14   0   2        0.17        0.79      7.55 o 
  15   0   2        2.80       15.24     18.05 o 
  16   0   2        3.41      -10.37     11.94 o 
 -17   1   2        0.07      -10.99     10.99 o 
 -16   1   2       13.82        3.78      5.46 o 
 -15   1   2        4.24        9.50      5.67 o 
 -14   1   2       12.99        3.43      5.62 o 
 -13   1   2       51.25       61.39     12.32 o 
 -12   1   2       28.47       42.68      9.47 o 
 -11   1   2      235.51      240.57     18.15 o 
 -10   1   2      506.55      484.70     37.52 o 
  -9   1   2       27.21       29.24      6.97 o 
  -8   1   2      835.37      792.00     30.02 o 
  -7   1   2      630.83      633.02     22.51 o 
  -6   1   2      227.95      211.44     11.33 o 
  -5   1   2     3809.26     3793.91     53.26 o 
  -4   1   2     4983.60     5116.19     63.77 o 
  -1   1   2     6430.01     6477.11     84.34 o 
   0   1   2     9095.36     9004.25     89.02 o 
   1   1   2      554.61      579.76     24.86 o 
   3   1   2     2577.23     2481.67     90.79 o 
   4   1   2      108.88      104.56      5.70 o 
   5   1   2      683.54      643.53     15.26 o 
   6   1   2      452.43      449.40     14.19 o 
   7   1   2      970.20      960.87     28.37 o 
   8   1   2      461.36      467.98     21.95 o 
   9   1   2       48.92       54.31      8.11 o 
  10   1   2       53.93       47.56      7.28 o 
  11   1   2      205.66      222.07     29.06 o 
  12   1   2       34.12       28.95      7.51 o 
  13   1   2       15.10       16.89      6.88 o 
  14   1   2        5.26        1.54     16.85 o 
  15   1   2        2.24      -15.50     15.50 o 
  16   1   2        6.75        0.07     19.83 o 
 -16   2   2        9.81       15.79     17.17 o 
 -15   2   2       15.48       17.38      9.08 o 
 -14   2   2        6.37        2.98      4.93 o 
 -13   2   2        5.99       10.40      6.52 o 
 -12   2   2       68.97       87.11     16.24 o 
 -11   2   2      116.38       97.00     13.62 o 
 -10   2   2       11.22       18.54      6.43 o 
  -9   2   2      237.88      243.28     19.72 o 
  -8   2   2       51.41       38.77      6.58 o 
  -7   2   2      702.77      705.14     41.53 o 
  -6   2   2      382.57      429.31     27.07 o 
  -1   2   2     1001.37      997.47     46.09 o 
   0   2   2      291.81      292.60     20.50 o 
   1   2   2     3369.36     3419.23     71.61 o 
   2   2   2       27.39       30.53     12.01 o 
   3   2   2     1076.43     1127.26     46.98 o 
   4   2   2      732.83      713.46     55.67 o 
   6   2   2      794.62      793.65     39.52 o 
   7   2   2      223.04      248.39     22.31 o 
   8   2   2      102.45      120.87     12.92 o 
   9   2   2      476.25      478.50     23.87 o 
  10   2   2      122.76      116.97     14.08 o 
  11   2   2      130.58      117.90     14.70 o 
  12   2   2        6.34       16.63     10.01 o 
  13   2   2        3.19        4.93      5.81 o 
  14   2   2       10.94       10.12     11.39 o 
  15   2   2        1.89       -7.83      7.83 o 
 -16   3   2        5.96       -0.05      8.46 o 
 -15   3   2        9.43        3.88      5.69 o 
 -14   3   2        0.27        0.05      8.16 o 
 -13   3   2       21.06       40.74     21.73 o 
 -12   3   2       13.45       30.90     16.93 o 
 -11   3   2       15.27       22.32     17.32 o 
 -10   3   2       27.10       24.15     14.57 o 
  -9   3   2       17.05       36.94     10.87 o 
  -8   3   2      294.24      300.52     28.49 o 
  -7   3   2      114.95      115.47     27.38 o 
  -2   3   2      202.08      202.90     31.69 o 
  -1   3   2      184.73      214.64     22.53 o 
   0   3   2      635.47      672.50     54.32 o 
   1   3   2      326.60      355.92     44.66 o 
   2   3   2      453.29      420.95     30.75 o 
   3   3   2      358.54      404.17     30.10 o 
   4   3   2      254.63      276.77     21.35 o 
   5   3   2      208.34      208.38     18.66 o 
   6   3   2      128.73      139.54     15.27 o 
   7   3   2        0.40        3.56      3.74 o 
   8   3   2       93.36      103.11     13.42 o 
   9   3   2       45.69       68.31     10.91 o 
  10   3   2       11.45        6.27      4.97 o 
  11   3   2        3.95        6.08      5.67 o 
  12   3   2        7.20       14.23     10.06 o 
  13   3   2        6.62        4.01      6.80 o 
  14   3   2       14.53       13.34     11.87 o 
 -14   4   2       11.18       15.91     14.65 o 
 -13   4   2       12.69       49.93     26.36 o 
 -12   4   2        2.53      -13.91     16.34 o 
 -11   4   2        7.12       14.35     15.85 o 
 -10   4   2       10.91        9.74     10.09 o 
  -9   4   2        1.68       26.98     17.91 o 
  -8   4   2       56.83       54.76     23.71 o 
  -7   4   2        8.59       -4.42      7.53 o 
  -6   4   2      200.19      307.04     48.92 o 
  -5   4   2      171.61      213.06     37.45 o 
  -4   4   2      190.63      205.45     26.30 o 
  -3   4   2       50.83       56.17     14.13 o 
  -2   4   2       37.66       53.73     13.54 o 
  -1   4   2      649.86      672.37     47.20 o 
   0   4   2       76.60       62.58     14.43 o 
   1   4   2       41.44       54.70     20.77 o 
   2   4   2      112.61      137.10     18.30 o 
   3   4   2        1.92        2.02      3.96 o 
   4   4   2      103.77      105.76     17.15 o 
   5   4   2       27.54       35.03      9.24 o 
   6   4   2       19.27       14.27      8.94 o 
   7   4   2       64.59       81.87     13.82 o 
   8   4   2        9.90       10.09      3.34 o 
   9   4   2        2.01        4.16      5.41 o 
  10   4   2        9.81       13.72      6.47 o 
  11   4   2       14.50       11.89     11.71 o 
  12   4   2        0.31      -13.71     16.57 o 
  13   4   2        0.05        2.22      6.25 o 
 -13   5   2        0.37        1.84     12.72 o 
 -12   5   2        2.50        0.31      5.72 o 
 -11   5   2        5.65       13.29     13.32 o 
 -10   5   2       20.91       11.55     15.91 o 
  -9   5   2       20.28       40.93     22.93 o 
  -8   5   2        4.62        0.11      6.62 o 
  -7   5   2       12.74        9.95     10.17 o 
  -6   5   2       24.48       15.89      8.40 o 
  -5   5   2       39.30       64.61     17.07 o 
  -4   5   2       20.55       18.68     13.45 o 
  -3   5   2       13.44       20.06      7.69 o 
  -2   5   2       82.52      116.47     22.88 o 
  -1   5   2       56.24       48.25     14.02 o 
   0   5   2      206.10      215.30     40.33 o 
   1   5   2        7.60        3.00      5.02 o 
   2   5   2       23.39       12.29      6.77 o 
   3   5   2       57.98       58.39     15.38 o 
   4   5   2       27.55        6.18      8.10 o 
   5   5   2       10.84        0.64     14.52 o 
   6   5   2        2.47       14.73     10.18 o 
   7   5   2       19.79       28.48     12.36 o 
   8   5   2       13.34       15.78      9.36 o 
   9   5   2        3.48       40.68     31.57 o 
  10   5   2        1.52        3.21      6.02 o 
  11   5   2        8.56       15.07     15.80 o 
 -10   6   2        0.66        2.44      9.18 o 
  -9   6   2        2.61       -5.46     15.26 o 
  -8   6   2        3.34       -4.64      8.40 o 
  -7   6   2       18.16       -3.93     10.22 o 
  -6   6   2        8.81        5.80      6.73 o 
  -5   6   2        8.22       -5.72     10.76 o 
  -4   6   2       28.68       10.27     12.06 o 
  -3   6   2        6.92       27.25     14.52 o 
  -2   6   2       26.71       17.83     14.12 o 
  -1   6   2       12.27       28.20     11.22 o 
   0   6   2       47.64       46.78     16.95 o 
   1   6   2       58.96       41.24     18.58 o 
   2   6   2        4.53       10.71     17.69 o 
   3   6   2        5.78       -1.56      7.76 o 
   4   6   2        3.90       -5.76      7.44 o 
   5   6   2        7.11        3.59     11.85 o 
   6   6   2       24.41       18.28     19.28 o 
   7   6   2        7.31        0.77      5.26 o 
   8   6   2        1.89        1.42      7.42 o 
   9   6   2        1.02        4.47      9.04 o 
  -5   7   2        5.53       -8.44     10.55 o 
  -4   7   2        7.78        9.86     11.38 o 
  -3   7   2        7.47       -3.69     10.30 o 
  -2   7   2        6.07      -14.87     28.75 o 
  -1   7   2        0.25      -10.29     15.91 o 
   0   7   2        4.10       22.99     15.68 o 
   1   7   2        0.08       -4.33      7.71 o 
   2   7   2        2.18       10.10     15.92 o 
   3   7   2        1.01        3.82      9.51 o 
   4   7   2        1.72       16.72     14.35 o 
 -10  -6   3        2.49      -19.88     19.88 o 
  -9  -6   3        2.37       23.47     19.47 o 
  -8  -6   3        3.45      -19.13     19.13 o 
  -7  -6   3       20.40       50.99     28.81 o 
  -6  -6   3       30.85        0.05      9.29 o 
   5  -6   3        1.28        2.20     12.41 o 
   6  -6   3       20.29        0.35      6.15 o 
   7  -6   3        6.45       -0.72      5.05 o 
   8  -6   3        0.62       -0.05      9.97 o 
 -10  -5   3        2.41        8.95      8.06 o 
  -9  -5   3        8.80        3.36     12.76 o 
  -8  -5   3       19.89        5.76      7.00 o 
  -7  -5   3        5.82       -0.17      7.33 o 
  -6  -5   3       16.04        5.69      5.76 o 
  -5  -5   3        1.24       -1.96      3.15 o 
  -4  -5   3      124.21      139.78     24.94 o 
  -3  -5   3       21.08       21.40      9.56 o 
  -2  -5   3       28.98       27.87     11.86 o 
  -1  -5   3       66.99       70.55     20.93 o 
   5  -5   3        3.18        0.03      6.81 o 
   6  -5   3        9.60        9.46      6.18 o 
   7  -5   3        7.71        5.86      4.16 o 
   8  -5   3        3.50        1.74      5.54 o 
 -10  -4   3       15.94        8.60     10.43 o 
  -9  -4   3       37.09       69.09     24.45 o 
  -8  -4   3       65.84       62.37     23.96 o 
  -7  -4   3       77.71       82.38     24.73 o 
  -6  -4   3        5.85       12.52      7.45 o 
  -5  -4   3        4.27       10.68      6.52 o 
  -4  -4   3      177.69      170.88     22.83 o 
  -3  -4   3      113.17       96.89     18.42 o 
  -2  -4   3       18.67       20.14      6.68 o 
  -1  -4   3      280.92      289.27     27.80 o 
   0  -4   3       27.92       16.47      7.64 o 
   1  -4   3      183.70      156.14     31.51 o 
   2  -4   3        7.42       -8.20     11.28 o 
   5  -4   3       28.44       32.31      9.10 o 
   6  -4   3       19.57       12.57      3.72 o 
   7  -4   3        1.67        7.30      8.20 o 
   8  -4   3        2.52       -0.81      3.54 o 
   9  -4   3       27.46       29.20     14.27 o 
  10  -4   3        9.73        8.78      7.62 o 
  -8  -3   3       37.98       30.84     13.87 o 
  -7  -3   3      120.28      128.37     19.09 o 
  -6  -3   3      156.39      186.77     25.14 o 
  -5  -3   3      476.09      495.06     19.33 o 
  -4  -3   3       61.34       61.59      7.25 o 
  -3  -3   3       73.06       98.61     11.26 o 
  -2  -3   3     1642.20     1608.45     54.89 o 
  -1  -3   3      295.27      300.01     24.23 o 
   0  -3   3      493.59      503.53     32.00 o 
   1  -3   3      703.51      748.71     59.69 o 
   2  -3   3      136.98      165.36     28.77 o 
   3  -3   3      114.02       94.05     23.42 o 
   4  -3   3      211.19      211.34     23.05 o 
   5  -3   3      129.38      125.40     18.12 o 
   6  -3   3      259.17      324.39     38.83 o 
   8  -3   3      369.06      396.28     45.68 o 
   9  -3   3      166.76      139.09     29.02 o 
  10  -3   3       13.31       14.37     10.62 o 
  11  -3   3       22.11       56.79     20.67 o 
  12  -3   3        7.71        5.78      7.54 o 
  -8  -2   3      121.73      111.35     18.61 o 
  -7  -2   3      470.21      481.18     30.23 o 
  -6  -2   3     3109.15     3238.08     94.49 o 
  -5  -2   3      385.16      421.65     24.97 o 
  -4  -2   3      117.74      112.67     14.55 o 
  -3  -2   3      263.89      224.86     12.72 o 
  -2  -2   3      908.33      909.94     33.31 o 
  -1  -2   3     1497.76     1432.56     44.63 o 
   0  -2   3      180.28      166.64     15.01 o 
   1  -2   3      476.34      507.61     26.19 o 
   2  -2   3     1032.57     1068.18     66.91 o 
   3  -2   3       44.47       51.52      9.06 o 
   4  -2   3      584.96      583.58     17.59 o 
   5  -2   3      573.18      608.26     31.68 o 
   6  -2   3      121.34      143.22     27.51 o 
   7  -2   3      484.22      488.08     53.09 o 
   8  -2   3      146.92      142.67     29.60 o 
   9  -2   3        2.35       10.76     10.57 o 
  10  -2   3       37.35       51.26     18.43 o 
  11  -2   3       31.24       37.45     16.04 o 
  12  -2   3       41.52       28.29     14.69 o 
  13  -2   3        2.20        1.89      4.75 o 
  14  -2   3        0.61        9.05     13.37 o 
 -10  -1   3      336.04      325.10     28.63 o 
  -9  -1   3       89.00       95.48     16.08 o 
  -8  -1   3      711.03      745.96     43.46 o 
  -7  -1   3      622.42      622.41     37.88 o 
  -6  -1   3      511.47      529.58     33.59 o 
  -5  -1   3      167.91      194.10     18.96 o 
  -4  -1   3     6317.93     6216.69    139.26 o 
  -3  -1   3     2617.55     2666.54     57.60 o 
  -2  -1   3     1731.60     1650.75     30.00 o 
  -1  -1   3     1245.81     1256.90     27.59 o 
   0  -1   3     2870.76     2864.64     54.79 o 
   1  -1   3     4701.75     4602.02     59.09 o 
   2  -1   3      289.33      333.14     15.85 o 
   3  -1   3      906.63      889.00     37.72 o 
   4  -1   3     2350.96     2316.84     52.81 o 
   5  -1   3      103.51       98.73     11.48 o 
   6  -1   3      534.69      508.96     33.62 o 
   7  -1   3      658.11      640.67     39.82 o 
   8  -1   3      180.26      192.60     22.02 o 
   9  -1   3      315.93      332.03     30.75 o 
  10  -1   3       82.29       99.07     18.95 o 
  11  -1   3       39.51       35.09     11.54 o 
  12  -1   3        3.60        8.63      4.61 o 
  13  -1   3        4.64        1.13      8.96 o 
  14  -1   3       19.43        7.97     12.42 o 
  15  -1   3        1.22        0.21     10.24 o 
 -17   0   3       29.11       35.98     20.13 o 
 -16   0   3       20.57       20.78     13.97 o 
 -15   0   3       21.00       21.36     13.20 o 
 -14   0   3       59.09       52.39     18.07 o 
 -13   0   3      161.07      144.82     31.82 o 
 -12   0   3       49.86       76.55     14.98 o 
 -11   0   3       10.20       18.71     10.17 o 
 -10   0   3      161.04      187.18     17.61 o 
  -9   0   3       42.49       58.67      9.79 o 
  -8   0   3      274.54      233.56     21.35 o 
  -7   0   3      736.20      683.81     34.53 o 
  -6   0   3     1758.44     1659.78     50.27 o 
  -5   0   3      341.22      338.94     21.20 o 
  -4   0   3      778.64      662.51     40.76 o 
  -3   0   3    16207.56    14164.18    171.67 o 
  -2   0   3     1811.46     1715.77     53.65 o 
  -1   0   3       70.63       73.71      6.26 o 
   0   0   3       14.11       14.26      2.64 o 
   1   0   3     1955.13     1926.42     35.59 o 
   2   0   3     2999.01     3055.56     51.14 o 
   3   0   3      205.50      174.51     17.90 o 
   4   0   3     1037.76     1099.89     24.47 o 
   5   0   3     3494.67     3611.44     49.38 o 
   6   0   3     1320.79     1425.85     28.88 o 
   7   0   3      345.01      350.49     18.06 o 
   8   0   3      129.60      120.31     10.43 o 
   9   0   3       15.77       24.17      5.97 o 
  10   0   3        7.13        6.74      3.49 o 
  11   0   3       12.04       12.87      3.98 o 
  12   0   3        3.76       20.47     17.70 o 
  13   0   3       60.70       42.95     22.63 o 
  14   0   3        4.82        6.88     10.08 o 
  15   0   3        7.08      -10.28     11.77 o 
  16   0   3        0.33        9.42     19.10 o 
 -17   1   3       10.86        5.87      7.19 o 
 -16   1   3        5.27        4.68      6.60 o 
 -15   1   3        9.36       18.89     11.41 o 
 -14   1   3       15.43        1.28     18.76 o 
 -13   1   3       30.39       43.35     17.99 o 
 -12   1   3      147.40      150.20     19.45 o 
 -11   1   3       29.28       31.35     10.61 o 
 -10   1   3      399.91      405.60     24.03 o 
  -9   1   3       67.31       65.35      7.96 o 
  -8   1   3      666.69      636.97     30.68 o 
  -7   1   3      394.71      376.47     16.26 o 
  -6   1   3      470.50      495.67     17.44 o 
  -5   1   3      329.00      370.00     19.57 o 
  -4   1   3     6017.33     6193.65     91.28 o 
  -2   1   3     1859.78     1780.26     44.42 o 
  -1   1   3      994.66     1011.78     29.45 o 
   0   1   3     3147.68     3393.63     78.43 o 
   1   1   3     4870.82     5129.38     70.60 o 
   3   1   3      915.14      846.57     34.29 o 
   4   1   3     2144.48     2055.38     47.82 o 
   5   1   3       77.50       67.92      5.11 o 
   6   1   3      617.17      531.61     14.00 o 
   7   1   3      645.31      609.46     16.32 o 
   8   1   3      208.88      242.35     17.90 o 
   9   1   3      286.11      292.07     14.35 o 
  10   1   3       78.41       60.69      7.40 o 
  11   1   3       42.64       42.64      6.10 o 
  12   1   3        3.33       11.71      5.64 o 
  13   1   3        5.67        0.00      5.84 o 
  14   1   3       13.77       -0.13      6.38 o 
  15   1   3        1.47       21.39     17.87 o 
 -17   2   3        1.87       -2.44      6.64 o 
 -16   2   3        0.43        5.01      7.44 o 
 -15   2   3        9.23       -8.21      8.21 o 
 -14   2   3       23.45       13.87     28.11 o 
 -13   2   3        1.20       -3.41      5.55 o 
 -12   2   3       50.00       26.59     10.25 o 
 -11   2   3      188.64      193.33     27.44 o 
 -10   2   3       17.21       17.79      5.78 o 
  -9   2   3       22.00       28.34      7.40 o 
  -8   2   3      137.24      164.83     15.95 o 
  -7   2   3      461.43      438.27     29.99 o 
  -6   2   3     3061.20     3178.42     78.20 o 
  -2   2   3      904.07      941.93     37.20 o 
  -1   2   3     1696.30     1611.47     76.62 o 
   0   2   3      227.63      226.88     18.27 o 
   1   2   3      404.76      437.06     25.00 o 
   2   2   3     1233.70     1212.75     42.26 o 
   3   2   3       57.49       57.12      8.51 o 
   4   2   3      493.81      487.20     23.94 o 
   5   2   3      516.19      519.31     26.89 o 
   6   2   3      126.63      151.12     15.29 o 
   7   2   3      547.01      512.65     47.18 o 
   8   2   3      109.52      102.10     10.84 o 
   9   2   3        1.91        5.90      4.00 o 
  10   2   3       42.07       43.92      8.00 o 
  11   2   3       32.37       52.64     16.12 o 
  12   2   3       43.10       47.34     28.68 o 
  13   2   3        1.12        2.20      7.74 o 
  14   2   3        0.68       -0.38     12.00 o 
  15   2   3       15.49       41.17     25.15 o 
 -16   3   3        1.10        2.52     13.18 o 
 -15   3   3       11.91        0.53      9.21 o 
 -14   3   3       10.28        9.81     13.32 o 
 -13   3   3        0.98      -10.71     11.10 o 
 -12   3   3        5.88       -7.84      7.84 o 
 -11   3   3       21.63        4.08      7.10 o 
 -10   3   3      359.87      417.48     58.08 o 
  -9   3   3      131.17      180.71     39.00 o 
  -8   3   3       54.72       45.38     18.29 o 
  -7   3   3       98.17      131.96     30.07 o 
  -6   3   3      149.69      198.59     35.82 o 
  -4   3   3       74.70       62.00     17.75 o 
  -3   3   3       70.08      125.34     27.94 o 
  -2   3   3     1542.09     1638.35     88.52 o 
  -1   3   3      287.92      307.09     36.15 o 
   0   3   3      443.43      402.89     30.00 o 
   1   3   3      810.93      822.63     43.46 o 
   2   3   3      142.80      167.79     20.10 o 
   3   3   3      136.86      131.31     14.94 o 
   4   3   3      255.42      271.77     20.56 o 
   5   3   3      152.13      150.07     15.26 o 
   6   3   3      237.57      241.19     19.35 o 
   7   3   3       43.08       63.06      7.74 o 
   8   3   3      329.98      330.68     17.92 o 
   9   3   3      198.18      204.84     14.48 o 
  10   3   3       13.33       10.65      5.80 o 
  11   3   3       17.36       12.50      8.62 o 
  12   3   3        6.40       15.69     10.46 o 
  13   3   3        5.61       23.45     13.74 o 
  14   3   3        0.05       -4.56      7.82 o 
 -14   4   3        1.66        3.42     10.14 o 
 -13   4   3       14.86       14.99     13.80 o 
 -12   4   3       24.61       49.65     24.27 o 
 -11   4   3       11.30       50.55     24.42 o 
 -10   4   3       14.84       25.64     16.79 o 
  -9   4   3       38.05       65.53     25.71 o 
  -8   4   3       68.27      134.44     34.63 o 
  -7   4   3       74.48      120.16     30.77 o 
  -6   4   3        2.40       -1.15     12.25 o 
  -5   4   3       10.40       27.29     18.80 o 
  -4   4   3      204.52      259.77     42.88 o 
  -3   4   3      101.18      122.74     32.53 o 
  -2   4   3       16.03        9.27      4.98 o 
  -1   4   3      277.24      287.05     31.03 o 
   0   4   3       20.07       29.68     10.85 o 
   1   4   3      195.54      192.77     25.36 o 
   2   4   3       18.00       24.40      8.85 o 
   3   4   3       15.50        1.16      6.48 o 
   4   4   3       53.75       36.75      8.39 o 
   5   4   3       36.94       51.03      9.57 o 
   6   4   3       17.53       11.88      4.91 o 
   7   4   3        0.26       -0.37      3.74 o 
   8   4   3        4.86       -0.82      4.13 o 
   9   4   3       25.69       16.54      6.20 o 
  10   4   3       10.13       19.85      9.93 o 
  11   4   3        8.73        6.85      8.32 o 
  12   4   3       10.56        8.70     10.42 o 
  13   4   3        8.38      -10.13     10.13 o 
 -13   5   3        4.46      -19.01     19.01 o 
 -12   5   3        0.91        1.22      9.81 o 
 -11   5   3       11.95        2.80     15.16 o 
 -10   5   3        1.44        0.06     13.64 o 
  -9   5   3        9.72        8.90     15.51 o 
  -8   5   3       21.58       10.74     12.52 o 
  -7   5   3        6.64      -15.17     15.17 o 
  -6   5   3       16.84        8.93     11.61 o 
  -5   5   3        3.18        5.18      8.24 o 
  -4   5   3      118.25      126.19     24.80 o 
  -3   5   3       17.64       24.10     12.41 o 
  -2   5   3       29.15       37.61     14.22 o 
  -1   5   3       76.42       86.71     19.98 o 
   0   5   3       43.82       37.33     13.07 o 
   1   5   3       48.50       53.72     20.75 o 
   2   5   3        5.68       -5.15     16.97 o 
   3   5   3       19.89       12.78      7.86 o 
   4   5   3       27.51       51.00     14.92 o 
   5   5   3        4.08       -2.73      6.53 o 
   6   5   3        9.98       11.37      6.00 o 
   7   5   3        6.84        4.62      4.13 o 
   8   5   3        3.95        4.57      4.40 o 
   9   5   3       17.15       11.61     14.43 o 
  10   5   3        7.73       29.60     21.18 o 
  11   5   3        2.73       -8.68     11.52 o 
 -10   6   3        2.44      -25.25     25.25 o 
  -9   6   3        2.97       22.58    128.26 o 
  -8   6   3        2.97        8.41     12.15 o 
  -7   6   3       20.11       21.11     14.58 o 
  -6   6   3       34.35       43.53     18.77 o 
  -5   6   3        8.37       10.04      9.88 o 
  -4   6   3        6.26       -3.34     16.87 o 
  -3   6   3        2.05       -9.01     10.19 o 
  -2   6   3       38.62       29.09     13.11 o 
  -1   6   3       13.47        5.53      7.27 o 
   0   6   3        2.69       -2.73      7.01 o 
   1   6   3        8.88       -2.70      6.98 o 
   2   6   3       33.82       58.35     17.94 o 
   3   6   3       18.42       -8.67      8.67 o 
   4   6   3       14.39       18.15     14.02 o 
   5   6   3        0.70        2.41      8.26 o 
   6   6   3       20.40       19.04     13.75 o 
   7   6   3        7.26        9.35     13.11 o 
   8   6   3        0.43        4.95      9.77 o 
  -5   7   3       10.28       14.91     12.20 o 
  -4   7   3        4.30        0.07      7.52 o 
  -3   7   3        0.03       -4.62     13.26 o 
  -2   7   3        1.67       -0.24      7.66 o 
  -1   7   3        1.37      -16.77     23.16 o 
   0   7   3        3.63        7.43     10.18 o 
   1   7   3        0.64        2.00      5.84 o 
   2   7   3        6.82        4.17      7.96 o 
   3   7   3        2.06      -11.84     17.09 o 
 -10  -6   4       10.98        4.77     19.63 o 
  -9  -6   4        0.85        6.08     15.47 o 
  -8  -6   4        2.90      -16.68     16.68 o 
  -7  -6   4       13.91       34.09     25.31 o 
  -6  -6   4        9.15      -16.14     16.14 o 
   5  -6   4        4.69      -17.77     17.77 o 
   6  -6   4        1.59       -7.01     18.56 o 
   7  -6   4        2.15        0.04      5.14 o 
   8  -6   4        2.24        5.46     16.94 o 
 -11  -5   4       11.55        2.08     13.51 o 
 -10  -5   4        4.33       25.50     24.25 o 
  -9  -5   4       13.21       23.38     11.64 o 
  -8  -5   4       19.27       40.51     25.73 o 
  -7  -5   4       10.20       19.85     19.86 o 
  -6  -5   4        3.89        4.13      9.92 o 
  -4  -5   4       12.51       23.58      9.28 o 
  -3  -5   4      190.30      196.79     32.01 o 
  -2  -5   4      103.37       80.67     21.88 o 
  -1  -5   4       23.79       15.53      9.70 o 
   5  -5   4       12.67      -11.40     11.40 o 
   6  -5   4        5.94        8.24      8.80 o 
   7  -5   4        4.53        1.09     14.91 o 
   8  -5   4       10.77       13.61      7.89 o 
 -10  -4   4       32.89       37.00     16.40 o 
  -9  -4   4        8.36       14.40     13.90 o 
  -8  -4   4       16.63       90.62     28.19 o 
  -7  -4   4       81.92       97.43     26.84 o 
  -6  -4   4       69.21       75.83     11.18 o 
  -5  -4   4       39.81       54.12     11.17 o 
  -4  -4   4      117.66      128.53     19.96 o 
  -3  -4   4       30.93       43.61     11.85 o 
  -2  -4   4       40.70       37.88     12.23 o 
  -1  -4   4      115.92      103.77     16.82 o 
   0  -4   4       28.64       31.34      7.93 o 
   1  -4   4      135.20      110.85     27.69 o 
   5  -4   4       34.18       36.36      8.62 o 
   6  -4   4      136.11      145.67     14.88 o 
   7  -4   4       48.27       41.84     11.84 o 
   8  -4   4       43.35       35.60     15.82 o 
   9  -4   4        1.80        0.77      6.34 o 
  10  -4   4        2.33        7.38      8.05 o 
  -9  -3   4      693.36      838.32     78.14 o 
  -8  -3   4       18.15        5.43     11.66 o 
  -7  -3   4      110.63      134.05     19.41 o 
  -6  -3   4      194.60      191.35     22.57 o 
  -5  -3   4      282.30      268.10     12.94 o 
  -4  -3   4      989.42      973.94     32.19 o 
  -3  -3   4      333.32      316.00     20.05 o 
  -2  -3   4      362.79      359.90     22.35 o 
  -1  -3   4      408.91      396.08     28.52 o 
   0  -3   4       39.18       32.10      8.43 o 
   1  -3   4      362.32      353.16     27.13 o 
   2  -3   4       94.31      115.05     25.55 o 
   3  -3   4       21.28       12.70     11.22 o 
   4  -3   4      474.41      538.77     44.21 o 
   5  -3   4       25.05       24.24      4.91 o 
   6  -3   4      339.27      356.53     29.15 o 
   7  -3   4       21.63       27.48     11.68 o 
   8  -3   4        3.09        3.93      5.05 o 
   9  -3   4        6.37       -5.11      5.11 o 
  10  -3   4        0.24        6.58      7.66 o 
  11  -3   4        1.23       12.45     12.08 o 
  12  -3   4        3.06        8.09     11.91 o 
  -8  -2   4      287.46      273.78     43.92 o 
  -7  -2   4      288.76      290.29     29.61 o 
  -6  -2   4      193.66      215.17     42.64 o 
  -5  -2   4     3127.63     3142.54     82.09 o 
  -4  -2   4      433.79      423.91     33.18 o 
  -3  -2   4      851.42      782.07     27.32 o 
  -2  -2   4      210.03      185.53     13.44 o 
  -1  -2   4      172.08      192.25     16.80 o 
   0  -2   4     1242.34     1167.23     42.07 o 
   1  -2   4       46.35       41.95      7.95 o 
   2  -2   4        3.11       -2.48      2.48 o 
   3  -2   4     1317.73     1305.02     44.73 o 
   4  -2   4      173.47      208.42     19.04 o 
   5  -2   4      288.49      312.78     44.76 o 
   6  -2   4      271.72      282.78     39.43 o 
   7  -2   4      321.01      327.96     30.82 o 
   8  -2   4      199.39      221.36     26.05 o 
   9  -2   4       37.63       29.26     14.77 o 
  10  -2   4       15.45       29.96     15.33 o 
  11  -2   4       50.66       73.27     27.62 o 
  12  -2   4        4.58        3.30     10.76 o 
  13  -2   4       12.70       11.26      4.67 o 
  14  -2   4        2.95       17.37     15.67 o 
 -11  -1   4      100.12       87.52     24.00 o 
 -10  -1   4      231.16      260.53     39.22 o 
  -9  -1   4      188.06      179.33     18.19 o 
  -8  -1   4      822.88      822.66     46.72 o 
  -7  -1   4      997.77     1026.30     75.00 o 
  -6  -1   4      651.17      641.53     37.84 o 
  -5  -1   4      167.87      163.27     24.95 o 
  -4  -1   4     2061.22     1977.88     80.95 o 
  -3  -1   4      624.87      597.59     28.64 o 
  -2  -1   4     2246.33     2264.44     39.95 o 
  -1  -1   4     3300.65     3113.86     47.69 o 
   0  -1   4      749.17      757.10     27.19 o 
   1  -1   4      555.37      548.32     21.41 o 
   2  -1   4     1841.32     1864.77     83.25 o 
   3  -1   4       20.52       18.86     10.78 o 
   4  -1   4     1967.33     2056.90     68.04 o 
   5  -1   4       47.31       57.85     11.24 o 
   6  -1   4      306.17      285.38     25.55 o 
   7  -1   4      173.59      148.31     25.97 o 
   8  -1   4       19.66       27.65     17.45 o 
   9  -1   4       96.67      110.87     18.15 o 
  10  -1   4      124.68      135.72     21.58 o 
  11  -1   4       13.82        0.22      5.65 o 
  12  -1   4       20.92        9.09     13.34 o 
  13  -1   4        7.12       36.67     18.95 o 
  14  -1   4       11.82        3.53     11.04 o 
  15  -1   4        3.68      -20.19     20.19 o 
 -17   0   4        0.88        3.84      9.00 o 
 -16   0   4        0.14       13.47     13.34 o 
 -15   0   4       19.99       25.54     16.68 o 
 -14   0   4       15.10       34.21     15.34 o 
 -13   0   4       27.50       24.96      9.13 o 
 -12   0   4       41.19       51.23     12.06 o 
 -11   0   4      566.87      633.87     61.97 o 
 -10   0   4      236.98      233.57     19.84 o 
  -9   0   4      110.65      130.74     14.29 o 
  -8   0   4       71.60       63.93     15.05 o 
  -7   0   4     1013.62      984.48     43.00 o 
  -6   0   4     1485.82     1544.31     50.94 o 
  -5   0   4      857.87      864.79     52.93 o 
  -4   0   4       24.61       14.79      7.37 o 
  -3   0   4     2097.52     1962.45     68.62 o 
  -2   0   4     1817.92     1796.28     45.15 o 
  -1   0   4     5033.42     4940.93     47.54 o 
   0   0   4     5828.53     5780.32     44.53 o 
   1   0   4     3836.12     3638.46     55.45 o 
   2   0   4      301.11      338.81     18.97 o 
   3   0   4      799.69      746.86     24.54 o 
   4   0   4       84.99      143.13     11.30 o 
   5   0   4        7.01        6.95      7.67 o 
   6   0   4      501.41      509.33     19.80 o 
   7   0   4      180.59      189.33     12.12 o 
   8   0   4      208.37      198.92     14.47 o 
   9   0   4        2.53        0.35      3.90 o 
  10   0   4      269.08      273.97     18.81 o 
  11   0   4       75.99       93.44     12.62 o 
  12   0   4       11.07        4.50     13.66 o 
  13   0   4        8.40       12.36     15.07 o 
  14   0   4        5.94        5.25      8.67 o 
  15   0   4        4.44        0.06     19.57 o 
 -17   1   4       15.10       19.96     32.34 o 
 -16   1   4       16.31        6.98      9.58 o 
 -15   1   4       18.60        1.64     10.45 o 
 -14   1   4       45.89       44.81     15.08 o 
 -13   1   4        0.39       -1.12      4.32 o 
 -12   1   4       78.96      102.36     15.84 o 
 -11   1   4       86.25       74.69     17.00 o 
 -10   1   4      186.26      188.01     16.10 o 
  -9   1   4      254.30      240.63     17.25 o 
  -8   1   4      822.55      780.87     25.76 o 
  -7   1   4      913.46      894.05     25.46 o 
  -6   1   4      813.92      790.46     33.56 o 
  -5   1   4      145.62      157.32     16.07 o 
  -4   1   4     2052.62     2048.93     35.34 o 
  -3   1   4      501.58      503.03     25.16 o 
  -2   1   4     2007.14     2028.83     53.56 o 
  -1   1   4     3502.87     3502.58     59.54 o 
   0   1   4      765.05      760.57     27.13 o 
   1   1   4      680.65      699.32     26.38 o 
   2   1   4     1811.26     1924.78     73.90 o 
   3   1   4       13.45       13.45      6.85 o 
   4   1   4     2041.60     2039.77     73.77 o 
   5   1   4       29.29       25.12      5.85 o 
   6   1   4      315.93      310.81     18.88 o 
   7   1   4      184.91      152.98     11.28 o 
   8   1   4       19.20       18.87      2.45 o 
   9   1   4      140.64      135.96      7.96 o 
  10   1   4       96.84       93.24      7.60 o 
  11   1   4       18.94       20.62      6.44 o 
  12   1   4       25.93       54.85     38.22 o 
  13   1   4        7.78       16.15      8.68 o 
  14   1   4       13.71       11.84     14.00 o 
  15   1   4        2.91        0.07     20.49 o 
 -17   2   4        1.84        0.05      5.76 o 
 -16   2   4        4.33        3.40      9.54 o 
 -15   2   4        0.72       -2.61      5.19 o 
 -14   2   4        3.19       -5.16      9.02 o 
 -13   2   4       93.69       82.00     18.27 o 
 -12   2   4       14.43        8.82      6.61 o 
 -11   2   4       87.44       90.02     17.25 o 
 -10   2   4       10.30       13.40     12.58 o 
  -9   2   4      486.14      566.46     31.85 o 
  -8   2   4      394.31      427.02     26.82 o 
  -7   2   4      226.79      255.24     23.79 o 
  -6   2   4      243.60      267.64     23.67 o 
  -4   2   4      393.51      380.71     19.88 o 
  -3   2   4      823.60      757.27     50.15 o 
  -2   2   4      220.04      187.18     15.74 o 
  -1   2   4      143.67      150.72     18.47 o 
   0   2   4     1335.81     1306.76     44.00 o 
   1   2   4       23.50       24.03      5.91 o 
   2   2   4       19.34       18.55      6.78 o 
   3   2   4     1448.99     1534.41     75.84 o 
   4   2   4      175.68      191.03     16.83 o 
   5   2   4      263.52      271.63     12.46 o 
   6   2   4      233.76      214.36     16.34 o 
   7   2   4      283.31      239.99     40.13 o 
   8   2   4      195.34      164.16     31.31 o 
   9   2   4       36.55       35.01     12.12 o 
  10   2   4       15.99       10.34      8.88 o 
  11   2   4       43.38       80.87     20.67 o 
  12   2   4        4.81       11.38      6.63 o 
  13   2   4       12.99       13.34     17.71 o 
  14   2   4        3.56       -3.35      9.10 o 
 -16   3   4        1.87      -10.83     10.83 o 
 -15   3   4        1.09      -19.37     19.37 o 
 -14   3   4       24.52       23.39     15.50 o 
 -13   3   4        4.10       -0.47      8.94 o 
 -12   3   4       11.01       26.04     14.61 o 
 -11   3   4       56.11       41.39     19.73 o 
 -10   3   4       28.56       57.75     21.77 o 
  -9   3   4      621.57      705.50     72.78 o 
  -8   3   4       22.85       -8.87     11.61 o 
  -7   3   4       97.25      111.68     27.36 o 
  -6   3   4      237.66      310.17     43.57 o 
  -5   3   4      301.16      325.15     43.51 o 
  -4   3   4      931.81      983.88     73.91 o 
  -3   3   4      359.66      393.75     45.05 o 
  -2   3   4      442.63      447.71     30.11 o 
  -1   3   4      341.15      350.87     47.00 o 
   0   3   4       47.52       55.02      9.90 o 
   1   3   4      346.66      376.65     29.12 o 
   2   3   4       51.43       63.73     11.57 o 
   3   3   4       18.08       15.26      6.98 o 
   4   3   4      423.29      457.95     27.50 o 
   5   3   4       37.98       55.08      9.30 o 
   6   3   4      366.81      334.94     25.69 o 
   7   3   4       10.61       21.59      4.37 o 
   8   3   4        4.14       12.80      3.74 o 
   9   3   4        5.41       -6.66     48.72 o 
  10   3   4        0.08       -7.03      7.03 o 
  11   3   4        0.64        1.99      7.37 o 
  12   3   4        4.11        7.51      7.91 o 
  13   3   4        0.02       18.03     12.87 o 
  14   3   4        5.22        0.08     21.93 o 
 -15   4   4        3.22        4.35     14.66 o 
 -14   4   4        1.23        3.24      7.97 o 
 -13   4   4       10.88       38.16     19.28 o 
 -12   4   4        5.55       12.06     10.20 o 
 -11   4   4       30.71       59.51     26.42 o 
 -10   4   4       42.86       46.37     20.68 o 
  -9   4   4        8.31       16.55     16.67 o 
  -8   4   4       15.19       39.94     17.81 o 
  -7   4   4       84.02      104.69     27.57 o 
  -6   4   4       71.10       89.91     27.84 o 
  -5   4   4       25.10       23.80      7.12 o 
  -4   4   4      126.71      211.72     39.64 o 
  -3   4   4       14.83        9.14      8.49 o 
  -2   4   4       54.71       60.75     15.20 o 
  -1   4   4      111.43      126.18     37.61 o 
   0   4   4       12.91       31.18      9.94 o 
   1   4   4      162.14      181.29     20.85 o 
   2   4   4      181.64      189.39     20.66 o 
   3   4   4      115.00      139.00     15.53 o 
   4   4   4       60.23       68.73     11.75 o 
   5   4   4       26.67       19.06     11.38 o 
   6   4   4      135.24      168.34     19.40 o 
   7   4   4       44.81       43.16     10.15 o 
   8   4   4       40.56       49.20     14.62 o 
   9   4   4        1.56        6.09      8.56 o 
  10   4   4        3.46       -6.58      9.28 o 
  11   4   4       17.82       28.46     15.13 o 
  12   4   4        8.44       10.74     11.34 o 
 -13   5   4        0.30        9.94     12.39 o 
 -12   5   4        1.81       49.87     30.96 o 
 -11   5   4       11.32       19.27     21.77 o 
 -10   5   4        3.70        9.45     13.01 o 
  -9   5   4       16.42       20.42     17.91 o 
  -8   5   4       21.12       12.73     15.42 o 
  -7   5   4        9.96       21.01     15.23 o 
  -6   5   4        1.64       -8.63     14.04 o 
  -5   5   4       26.52       15.30      9.20 o 
  -4   5   4       17.57        4.60     12.04 o 
  -3   5   4      194.22      205.70     30.89 o 
  -2   5   4      103.72      119.66     21.88 o 
  -1   5   4       33.85       19.08      8.24 o 
   0   5   4       56.01       47.15     16.49 o 
   1   5   4       88.59       85.99     18.53 o 
   2   5   4       79.23      118.78     21.81 o 
   3   5   4       57.09       64.57     17.74 o 
   4   5   4        0.95       -2.44      6.71 o 
   5   5   4       15.12       26.32      9.65 o 
   6   5   4        7.33       16.70      8.51 o 
   7   5   4        4.99       14.81      5.30 o 
   8   5   4       11.21       -1.20     27.46 o 
   9   5   4        4.43       -5.65      9.84 o 
  10   5   4        3.83        4.22     11.08 o 
 -10   6   4       11.98        0.21      8.95 o 
  -9   6   4        0.97        1.24      9.41 o 
  -8   6   4        3.89        0.81      7.23 o 
  -7   6   4       13.02        3.36     30.06 o 
  -6   6   4        8.23        9.05     12.08 o 
  -5   6   4        8.98        0.45      6.92 o 
  -4   6   4        1.81       -5.44      8.54 o 
  -3   6   4        2.04       -7.42     14.37 o 
  -2   6   4       10.42       -8.49     18.62 o 
  -1   6   4       16.49       10.58     12.45 o 
   0   6   4        6.37        2.27      7.85 o 
   1   6   4        0.45        0.03      4.17 o 
   2   6   4        1.31       -3.99      9.92 o 
   3   6   4        5.64        8.78      8.62 o 
   4   6   4        0.22      -10.41     10.41 o 
   5   6   4        3.87       -6.82      9.17 o 
   6   6   4        1.21        9.75      9.05 o 
   7   6   4        1.94       35.98     26.02 o 
   8   6   4        2.82        3.84     13.11 o 
  -5   7   4        1.34        2.49      5.48 o 
  -4   7   4        5.30        6.90      8.11 o 
  -3   7   4        1.80       -8.24     10.91 o 
  -2   7   4        0.37       -4.72      9.65 o 
  -1   7   4        5.93       -3.06      8.56 o 
   0   7   4        4.72       -7.05     21.27 o 
   1   7   4        2.69       -3.53     10.26 o 
   2   7   4        2.76      -11.18     11.18 o 
 -10  -6   5        9.70        5.37     14.46 o 
  -9  -6   5        5.14        0.06     13.42 o 
  -8  -6   5        3.19       -7.92     11.13 o 
  -7  -6   5       12.59       63.78     30.12 o 
  -6  -6   5        9.30        0.06      6.34 o 
   5  -6   5        0.12        1.41      8.87 o 
   6  -6   5        4.49        2.83      5.23 o 
 -11  -5   5        6.92        8.40     17.18 o 
 -10  -5   5       21.89       41.37     19.12 o 
  -9  -5   5        3.25       22.84     16.12 o 
  -8  -5   5        9.73       23.34     16.30 o 
  -7  -5   5        6.19       29.39     19.24 o 
  -6  -5   5        9.41       -0.23     12.71 o 
  -4  -5   5       63.62       61.64     16.91 o 
  -3  -5   5        1.31       -6.28      6.28 o 
  -2  -5   5       21.40       17.47     10.41 o 
   5  -5   5        1.04       16.68      8.17 o 
   6  -5   5        0.71       10.93      7.28 o 
   7  -5   5        0.84       10.06      4.22 o 
   8  -5   5        2.45        1.89      5.67 o 
 -10  -4   5       14.19       48.85     22.79 o 
  -9  -4   5       64.09       82.11     27.88 o 
  -8  -4   5       59.80       80.24     25.52 o 
  -7  -4   5        7.97       -9.91     15.31 o 
  -6  -4   5       61.27       48.48      8.54 o 
  -5  -4   5       18.39       13.60      4.86 o 
  -4  -4   5      255.58      230.14     26.88 o 
  -3  -4   5       76.00       64.62     15.40 o 
  -2  -4   5        2.72        0.27      3.19 o 
  -1  -4   5      196.33      242.58     26.02 o 
   0  -4   5      171.05      158.05     20.84 o 
   1  -4   5      406.28      350.68     48.73 o 
   4  -4   5       76.92      106.43     22.87 o 
   5  -4   5       89.05       71.56     10.40 o 
   6  -4   5        1.84       17.26     15.34 o 
   7  -4   5       52.27       70.41     21.47 o 
   8  -4   5       31.47       75.25     28.11 o 
   9  -4   5       16.24       26.11     14.93 o 
  10  -4   5        3.01        2.46      8.29 o 
  11  -4   5        2.81        7.48      4.71 o 
  -9  -3   5      325.65      371.52     56.63 o 
  -8  -3   5       37.60       59.27     22.61 o 
  -7  -3   5        0.84       33.17     17.49 o 
  -6  -3   5      208.96      201.79     34.78 o 
  -5  -3   5       42.92       38.47      5.86 o 
  -4  -3   5       84.41       75.10     10.73 o 
  -3  -3   5      449.93      431.67     24.18 o 
  -2  -3   5      135.33      149.34     20.49 o 
  -1  -3   5      186.34      179.28     19.57 o 
   0  -3   5      161.43      138.15     16.88 o 
   1  -3   5       67.61       86.06     13.24 o 
   2  -3   5      157.36      149.49     31.11 o 
   3  -3   5       20.90       27.34     13.75 o 
   4  -3   5       82.24       72.73      8.25 o 
   5  -3   5      674.64      790.16     43.03 o 
   6  -3   5        0.62       -1.62      6.95 o 
   7  -3   5       53.21       67.35     22.27 o 
   8  -3   5        0.03       -4.00      4.00 o 
   9  -3   5       76.15       99.06     26.09 o 
  10  -3   5       35.85       24.43     14.20 o 
  11  -3   5        2.52        5.95     12.49 o 
  12  -3   5        1.63       -5.86      8.26 o 
  -8  -2   5      301.40      303.78     46.86 o 
  -7  -2   5      467.22      476.46     41.13 o 
  -6  -2   5      401.93      485.18     50.43 o 
  -5  -2   5      354.36      381.27     33.68 o 
  -4  -2   5      392.55      377.50     28.26 o 
  -3  -2   5      280.77      256.16     27.85 o 
  -2  -2   5     1870.15     1855.09     45.06 o 
  -1  -2   5       37.13       34.90      8.15 o 
   0  -2   5      590.73      577.39     30.68 o 
   1  -2   5     2547.14     2495.68     59.06 o 
   2  -2   5       49.57       54.07      7.94 o 
   3  -2   5      378.18      394.27     23.12 o 
   4  -2   5      159.65      172.30     32.27 o 
   5  -2   5       68.11       66.40     17.66 o 
   6  -2   5      601.10      640.59     61.18 o 
   7  -2   5      122.21      152.98     32.92 o 
   8  -2   5       61.30       81.78     25.23 o 
   9  -2   5       38.34       40.95     17.85 o 
  10  -2   5        1.94        7.96      5.31 o 
  11  -2   5       30.13       30.15     20.27 o 
  12  -2   5       11.15       11.74     15.04 o 
  13  -2   5        2.16        0.15      9.79 o 
  14  -2   5        2.31        3.16      5.50 o 
 -11  -1   5      182.07      183.38     33.95 o 
 -10  -1   5      109.21      125.26     28.26 o 
  -9  -1   5      169.84      165.41     31.50 o 
  -8  -1   5      518.42      507.56     37.36 o 
  -7  -1   5      154.69      152.23     19.66 o 
  -6  -1   5     2609.74     2398.25    103.07 o 
  -5  -1   5     1039.96     1059.89     65.48 o 
  -4  -1   5     1007.23      973.50     59.39 o 
  -3  -1   5     1718.20     1656.71     50.68 o 
  -2  -1   5     1204.32     1265.15     28.66 o 
  -1  -1   5       80.22       79.71      8.12 o 
   0  -1   5      574.43      576.63     21.72 o 
   1  -1   5      316.47      294.15     16.95 o 
   2  -1   5      727.89      672.62     78.11 o 
   3  -1   5      601.17      661.93     55.83 o 
   4  -1   5      690.85      781.81     64.18 o 
   5  -1   5      452.44      483.44     53.99 o 
   6  -1   5        0.09        0.03      8.44 o 
   7  -1   5      156.65      162.83     32.00 o 
   8  -1   5      131.36      136.58     20.02 o 
   9  -1   5       45.38       33.47      9.99 o 
  10  -1   5      117.07      120.36     20.79 o 
  11  -1   5        2.48        9.74     11.08 o 
  12  -1   5       18.01        8.48     13.94 o 
  13  -1   5       13.27       15.94     15.05 o 
  14  -1   5        0.34        0.17     14.53 o 
 -17   0   5        2.87        1.70      5.76 o 
 -16   0   5        0.05       -1.88      8.60 o 
 -15   0   5       10.89       31.20     17.47 o 
 -14   0   5       20.60       33.66     17.58 o 
 -13   0   5       52.94       59.44     13.99 o 
 -12   0   5       59.75       71.57     14.17 o 
 -11   0   5        1.41        2.29      3.57 o 
 -10   0   5       17.58       15.24      6.22 o 
  -9   0   5      251.26      284.73     21.28 o 
  -8   0   5     1542.13     1575.70     58.09 o 
  -7   0   5      735.34      778.56     41.46 o 
  -6   0   5     1635.17     1658.84     82.14 o 
  -5   0   5     2478.69     2346.97     92.21 o 
  -4   0   5      732.68      715.05     44.51 o 
  -3   0   5       32.77       27.97      5.89 o 
  -2   0   5     1370.08     1385.30     30.44 o 
  -1   0   5     2746.70     2840.11     52.85 o 
   0   0   5      947.80      928.56     21.40 o 
   1   0   5      739.59      715.65     20.29 o 
   2   0   5     1834.48     1782.03     43.05 o 
   3   0   5     5834.07     6698.99     88.20 o 
   4   0   5     1068.64     1007.30     42.92 o 
   5   0   5      244.06      288.43     16.62 o 
   6   0   5       66.08       65.07      7.73 o 
   7   0   5      571.89      589.84     27.03 o 
   8   0   5      197.50      211.39     17.10 o 
   9   0   5      186.38      187.23     13.90 o 
  10   0   5        0.00        4.76      4.15 o 
  11   0   5       10.18        9.55      3.94 o 
  12   0   5       80.84       67.79     32.26 o 
  13   0   5        3.40        6.81     16.93 o 
  14   0   5        4.45       14.10     20.18 o 
  15   0   5        0.22       -2.85      7.85 o 
 -17   1   5        0.74       -7.16      7.16 o 
 -16   1   5       11.14        3.24      9.36 o 
 -15   1   5        9.72       10.99      9.06 o 
 -14   1   5       84.66       92.88     19.55 o 
 -13   1   5       54.42       51.68      9.63 o 
 -12   1   5        7.04        9.23      4.43 o 
 -11   1   5      225.03      246.14     22.62 o 
 -10   1   5       87.98       93.93     13.45 o 
  -9   1   5      125.28      125.44     11.16 o 
  -8   1   5      645.36      626.00     29.76 o 
  -7   1   5      143.83      149.76     10.91 o 
  -6   1   5     2918.43     3108.77    106.83 o 
  -5   1   5      872.86      920.72     40.71 o 
  -4   1   5      850.80      829.56     39.90 o 
  -3   1   5     1766.22     1729.62     38.23 o 
  -2   1   5     1287.08     1311.03     40.72 o 
  -1   1   5      138.71      127.47     16.42 o 
   0   1   5      869.46      811.42     60.12 o 
   1   1   5      254.16      248.10     14.62 o 
   2   1   5      978.55      960.22     47.98 o 
   3   1   5      464.84      492.91     40.04 o 
   4   1   5      645.98      623.95     22.14 o 
   5   1   5      513.43      487.79     24.65 o 
   6   1   5        0.01        1.49      4.33 o 
   7   1   5      146.47      146.74     13.89 o 
   8   1   5      126.18      122.84     13.37 o 
   9   1   5       42.43       45.14     12.71 o 
  10   1   5      151.73      120.00     23.62 o 
  11   1   5        0.95       -6.13     14.06 o 
  12   1   5       14.41       10.50     16.60 o 
  13   1   5       13.80        0.06      7.36 o 
  14   1   5        0.36        1.92     17.74 o 
 -17   2   5        2.07       -2.49     27.13 o 
 -16   2   5        3.41        5.27      7.72 o 
 -15   2   5        8.25        8.43      9.30 o 
 -14   2   5        2.90        2.70      4.43 o 
 -13   2   5        0.32       -3.13      4.02 o 
 -12   2   5      100.84       73.42     16.64 o 
 -11   2   5      156.67      166.74     23.63 o 
 -10   2   5      156.86      177.00     24.05 o 
  -9   2   5      118.55      133.71     20.14 o 
  -8   2   5      250.54      254.67     25.51 o 
  -7   2   5      534.16      593.44     37.67 o 
  -6   2   5      378.63      442.59     39.45 o 
  -4   2   5      333.14      291.98     47.26 o 
  -3   2   5      274.33      267.28     19.52 o 
  -2   2   5     1892.84     1938.57    127.15 o 
  -1   2   5       37.33       37.09      7.48 o 
   0   2   5      599.18      613.72     30.99 o 
   1   2   5     2354.31     2478.60     61.24 o 
   2   2   5       44.07       50.86      8.35 o 
   3   2   5      301.98      302.71     18.31 o 
   4   2   5      176.06      175.32     11.88 o 
   5   2   5       76.78       75.39     22.33 o 
   6   2   5      571.82      593.33     68.22 o 
   7   2   5      113.95       83.32     25.89 o 
   8   2   5       76.48       51.65     12.76 o 
   9   2   5       35.69       60.98     13.90 o 
  10   2   5        2.41       -2.89     19.58 o 
  11   2   5       30.54       49.62     14.46 o 
  12   2   5       10.38       12.69      9.99 o 
  13   2   5        1.43        3.58     15.55 o 
  14   2   5        1.22        0.97     14.13 o 
 -16   3   5        8.63       12.58     17.82 o 
 -15   3   5        0.52        6.84     12.26 o 
 -14   3   5        6.56      -18.79     18.79 o 
 -13   3   5       21.19       12.18     15.18 o 
 -12   3   5       33.36       59.47     25.95 o 
 -11   3   5      120.58      156.42     37.10 o 
 -10   3   5       19.75       18.35     12.09 o 
  -9   3   5      379.15      442.47     58.72 o 
  -8   3   5       22.41       43.64     19.52 o 
  -7   3   5        1.64       11.93     15.21 o 
  -6   3   5      170.75      198.93     37.15 o 
  -5   3   5       39.81       59.80     20.00 o 
  -4   3   5      106.87      138.39     26.82 o 
  -3   3   5      427.81      412.83     28.53 o 
  -2   3   5      123.32      140.71     17.56 o 
  -1   3   5      179.69      166.18     19.08 o 
   0   3   5      174.88      184.69     26.10 o 
   1   3   5       81.26      101.40     14.65 o 
   2   3   5      156.45      175.98     17.10 o 
   3   3   5       15.87       21.59      5.92 o 
   4   3   5      118.40      144.01     22.95 o 
   5   3   5      603.73      660.46     30.99 o 
   6   3   5        1.22        4.09      3.12 o 
   7   3   5       55.05       56.40      6.04 o 
   8   3   5        1.26        3.59      2.73 o 
   9   3   5       85.61       98.09     22.05 o 
  10   3   5       36.05       41.48     14.68 o 
  11   3   5        3.41       -2.16      6.33 o 
  12   3   5        1.28        6.50      7.91 o 
  13   3   5        5.51       29.11     16.30 o 
 -15   4   5        0.84       21.35     20.67 o 
 -14   4   5        2.45        3.94      8.97 o 
 -13   4   5       13.40       30.47     25.54 o 
 -12   4   5       18.61       23.78     18.63 o 
 -11   4   5       25.36       27.62     21.10 o 
 -10   4   5        9.95       22.52     19.50 o 
  -9   4   5       67.95       70.16     28.79 o 
  -8   4   5       61.07      132.67     36.82 o 
  -7   4   5        4.50       25.73     16.82 o 
  -6   4   5       69.54       75.91     24.55 o 
  -5   4   5       27.66       42.79     18.49 o 
  -4   4   5      289.41      302.44     46.08 o 
  -3   4   5       69.49      123.25     31.13 o 
  -2   4   5        9.22       14.95     11.27 o 
  -1   4   5      219.65      247.32     23.01 o 
   0   4   5      183.69      182.67     21.88 o 
   1   4   5      375.72      395.12     29.24 o 
   2   4   5       50.99       74.98     12.99 o 
   3   4   5      105.14       97.75     12.57 o 
   4   4   5       94.33      118.35     16.12 o 
   5   4   5       88.15       74.69     12.63 o 
   6   4   5        0.18       16.95      7.49 o 
   7   4   5       57.61       94.61     14.09 o 
   8   4   5       34.09       45.54     17.76 o 
   9   4   5       11.90        7.90      9.64 o 
  10   4   5        3.50        1.65     28.99 o 
  11   4   5        2.75       -8.32     21.74 o 
  12   4   5        0.57      295.08    358.36 o 
 -13   5   5        2.80       25.61     23.32 o 
 -12   5   5       11.63       21.81     17.96 o 
 -11   5   5        8.51       18.28     15.41 o 
 -10   5   5       22.13       41.00     26.00 o 
  -9   5   5        3.66       45.96     26.50 o 
  -8   5   5        7.69       20.36     15.07 o 
  -7   5   5        6.93       29.11     19.26 o 
  -6   5   5       13.92       37.70     20.19 o 
  -5   5   5       11.61       13.50      7.30 o 
  -4   5   5       57.12       50.29     12.84 o 
  -3   5   5        0.12       -5.13      5.13 o 
  -2   5   5       17.35       26.97     10.09 o 
  -1   5   5       75.04       77.10     16.91 o 
   0   5   5       19.04       12.66     16.94 o 
   1   5   5       13.48       20.64      6.54 o 
   2   5   5       47.42       66.49     14.99 o 
   3   5   5       50.98       57.86     16.80 o 
   4   5   5       16.71       23.42      9.12 o 
   5   5   5        2.31        6.30      6.47 o 
   6   5   5        0.47       -7.87     10.69 o 
   7   5   5        0.90        8.91      8.94 o 
   8   5   5        3.53        7.09     11.56 o 
   9   5   5        5.59       11.65     14.87 o 
  10   5   5        2.86        3.50      9.14 o 
 -10   6   5        8.77       -0.77     26.51 o 
  -9   6   5        5.06       11.58     10.29 o 
  -8   6   5        2.87       -2.98      7.58 o 
  -7   6   5       12.93        9.85     10.85 o 
  -6   6   5        8.61        8.98     12.49 o 
  -5   6   5        3.12       -4.26      8.04 o 
  -4   6   5        0.01        0.14      5.91 o 
  -3   6   5        0.67       43.09    156.64 o 
  -2   6   5        9.98        4.96      7.61 o 
  -1   6   5       14.57       32.52     18.93 o 
   0   6   5        9.05        8.47      8.63 o 
   1   6   5       12.53       14.46      7.05 o 
   2   6   5        4.36       -2.15      8.54 o 
   3   6   5        4.19        6.46     22.14 o 
   4   6   5        4.53       20.38     12.25 o 
   5   6   5        0.18        3.90      9.99 o 
   6   6   5        5.60        0.07     13.70 o 
   7   6   5        8.77        6.35      7.26 o 
  -4   7   5        2.38       -3.97      7.42 o 
  -3   7   5        8.70        0.72      7.50 o 
  -2   7   5        6.80        0.07      7.52 o 
  -1   7   5        3.15        4.04      7.69 o 
   0   7   5        1.62       -7.62     13.67 o 
   1   7   5        0.46      -10.37     14.29 o 
  -9  -6   6        4.23       18.24     19.66 o 
  -8  -6   6        9.42       -0.06      9.15 o 
  -7  -6   6        1.32      -19.63     19.63 o 
  -6  -6   6       11.66       17.78     14.82 o 
   4  -6   6        1.31       -8.43      8.80 o 
   5  -6   6        4.79        8.60      9.54 o 
   6  -6   6        1.50      -17.75     17.75 o 
 -11  -5   6        8.32       13.89     19.55 o 
 -10  -5   6        4.39        5.12     18.08 o 
  -9  -5   6        1.95       37.91     30.23 o 
  -8  -5   6       30.79       42.19     24.78 o 
  -7  -5   6        0.46        5.21     10.40 o 
  -6  -5   6        9.17        2.19      7.32 o 
  -3  -5   6        9.37       17.19     11.73 o 
  -2  -5   6        5.16       -0.27      5.32 o 
   4  -5   6        4.49        0.03      5.68 o 
   5  -5   6       11.43        7.23     14.95 o 
   6  -5   6        2.51        5.47      6.61 o 
   7  -5   6        2.07        0.86      5.63 o 
   8  -5   6        2.24        0.78      5.25 o 
 -10  -4   6       10.25       64.66     27.90 o 
  -9  -4   6        7.21       -2.32      8.36 o 
  -8  -4   6        9.66       27.29     17.70 o 
  -7  -4   6       99.08      135.54     31.01 o 
  -6  -4   6      244.99      281.99     45.60 o 
  -5  -4   6        3.50        3.87      4.29 o 
  -4  -4   6      441.02      434.49     38.20 o 
  -3  -4   6      210.67      194.58     28.10 o 
  -2  -4   6       95.44       91.78     15.48 o 
  -1  -4   6       48.22       47.09     11.90 o 
   0  -4   6      158.13      171.25     23.46 o 
   4  -4   6       60.04       76.79     18.68 o 
   5  -4   6        0.00        3.59      4.75 o 
   6  -4   6       16.27        6.25      4.56 o 
   7  -4   6        0.97        4.32     11.70 o 
   8  -4   6        9.29       23.87     16.65 o 
   9  -4   6        0.02      -12.29     12.29 o 
  10  -4   6        1.80      -10.41     10.41 o 
  11  -4   6        2.35      -12.74     12.74 o 
  -9  -3   6      132.10      229.14     42.13 o 
  -8  -3   6      184.92      251.91     42.34 o 
  -7  -3   6       95.02       97.75     26.23 o 
  -6  -3   6        6.05       21.78     15.78 o 
  -5  -3   6      236.32      201.81     23.27 o 
  -4  -3   6      105.20      106.13     13.36 o 
  -3  -3   6       23.65       27.95      7.59 o 
  -2  -3   6      318.63      313.28     26.03 o 
  -1  -3   6       89.44       80.22     11.84 o 
   0  -3   6      127.88      128.84     23.85 o 
   1  -3   6       74.06       64.80     11.28 o 
   2  -3   6      187.12      173.76     32.24 o 
   3  -3   6      516.67      560.58     40.92 o 
   4  -3   6       37.06       32.87      5.11 o 
   5  -3   6       70.30       84.50     25.09 o 
   6  -3   6       95.11       94.53     26.63 o 
   7  -3   6       41.99       53.56     23.16 o 
   8  -3   6       35.19       40.16     19.45 o 
   9  -3   6        1.88       -2.16      6.54 o 
  10  -3   6       15.92       10.85     10.04 o 
  11  -3   6       33.59       37.35     19.78 o 
  12  -3   6        4.02       18.05     20.22 o 
  -6  -2   6     1038.96      979.62     74.30 o 
  -5  -2   6      152.74      145.48     18.74 o 
  -4  -2   6      565.18      598.60     36.79 o 
  -3  -2   6      353.12      343.62     24.25 o 
  -2  -2   6      898.29      921.74     33.56 o 
  -1  -2   6      530.99      503.77     25.03 o 
   0  -2   6      162.90      170.29     17.09 o 
   1  -2   6      451.24      416.95     26.08 o 
   2  -2   6      646.92      655.65     20.26 o 
   3  -2   6       69.38       69.76     13.88 o 
   4  -2   6      524.48      599.52     59.43 o 
   5  -2   6       25.04       40.02     14.91 o 
   6  -2   6        5.02       -9.29      9.29 o 
   7  -2   6      200.69      246.61     41.72 o 
   8  -2   6        8.91       -3.03      8.28 o 
   9  -2   6       42.72       35.83     14.11 o 
  10  -2   6        0.66      -16.56     16.56 o 
  11  -2   6        2.44       -2.87      6.75 o 
  12  -2   6        9.65        1.49      8.17 o 
  13  -2   6        1.72       16.33     16.85 o 
 -11  -1   6      123.93      128.37     29.49 o 
 -10  -1   6      242.22      253.12     41.20 o 
  -9  -1   6      206.16      215.98     37.26 o 
  -8  -1   6      155.83      138.56     20.07 o 
  -7  -1   6      191.22      174.39     30.57 o 
  -6  -1   6      545.47      453.00     47.04 o 
  -5  -1   6      558.89      468.33     44.85 o 
  -4  -1   6      240.02      279.67     22.61 o 
  -3  -1   6      838.93      836.28     49.91 o 
  -2  -1   6     1017.76     1033.96     31.76 o 
  -1  -1   6      437.97      494.44     21.80 o 
   0  -1   6     1991.00     2057.66     43.39 o 
   1  -1   6     1356.57     1432.80     26.87 o 
   2  -1   6     1018.25      985.21     90.73 o 
   3  -1   6      670.88      695.48     60.76 o 
   4  -1   6       56.95       63.88     13.97 o 
   5  -1   6      497.35      475.46     55.49 o 
   6  -1   6      116.62      106.52     25.94 o 
   7  -1   6       73.65       42.51     18.79 o 
   8  -1   6      101.70      128.86     32.60 o 
   9  -1   6       12.49       30.37     20.94 o 
  10  -1   6       28.74       24.26     16.09 o 
  11  -1   6       42.88       54.37     25.18 o 
  12  -1   6        1.34        7.89     14.91 o 
  13  -1   6        7.89        7.73     10.49 o 
  14  -1   6        0.72        0.06      9.08 o 
 -17   0   6       19.66       27.85     17.46 o 
 -16   0   6        0.12       -4.03      7.15 o 
 -15   0   6       13.29       16.45     14.53 o 
 -14   0   6        1.80       -3.23     11.29 o 
 -13   0   6       27.89       32.09      9.83 o 
 -12   0   6      505.69      575.36     41.46 o 
 -11   0   6        2.07        5.34      4.89 o 
 -10   0   6       20.98       15.29      5.62 o 
  -9   0   6      327.01      448.49     69.01 o 
  -8   0   6      883.02      891.85     80.77 o 
  -7   0   6      167.48      160.12     27.63 o 
  -6   0   6       21.93       24.65      7.04 o 
  -5   0   6       30.59       34.99      7.55 o 
  -4   0   6     1473.22     1409.74     47.04 o 
  -3   0   6        7.84       12.01      3.44 o 
  -2   0   6     1060.41     1092.51     25.43 o 
  -1   0   6      466.21      451.25     19.78 o 
   0   0   6      552.59      522.59     15.95 o 
   1   0   6     1626.02     1627.46     51.32 o 
   2   0   6      491.30      440.65     16.84 o 
   3   0   6       22.67       34.36      5.08 o 
   4   0   6      523.63      499.96     17.98 o 
   5   0   6      241.90      213.09     21.31 o 
   6   0   6      386.83      410.06     24.46 o 
   7   0   6      156.54      133.73     28.43 o 
   8   0   6       23.34       25.39      6.26 o 
   9   0   6      112.90      118.51     27.11 o 
  10   0   6      102.88       80.71     35.78 o 
  11   0   6        4.74       24.58     19.78 o 
  12   0   6        2.88        8.92     10.68 o 
  13   0   6        7.69      -10.17     12.18 o 
  14   0   6        3.47        4.87     14.27 o 
 -17   1   6        1.60        3.54      6.35 o 
 -16   1   6        4.44       -9.89      9.89 o 
 -15   1   6       21.09       32.81     15.55 o 
 -14   1   6       28.31       33.97     13.63 o 
 -13   1   6       35.12       53.99     15.39 o 
 -12   1   6       11.33        1.58      4.85 o 
 -11   1   6       99.03      102.59     12.95 o 
 -10   1   6      226.26      210.91     17.47 o 
  -9   1   6      212.34      196.13     24.50 o 
  -8   1   6       92.39       90.23      9.44 o 
  -7   1   6      203.23      224.59     23.17 o 
  -6   1   6      556.86      602.52     35.86 o 
  -5   1   6      567.27      574.21     24.09 o 
  -4   1   6      216.96      229.62     15.19 o 
  -3   1   6      694.71      680.39     26.51 o 
  -2   1   6     1169.39     1181.57     41.37 o 
  -1   1   6      480.25      523.35     45.35 o 
   0   1   6     1624.62     1677.48     45.96 o 
   1   1   6     1204.58     1276.83     35.71 o 
   3   1   6      813.28      839.05     54.76 o 
   4   1   6       55.65       54.80      9.60 o 
   5   1   6      460.71      468.74     23.37 o 
   6   1   6      109.19      104.77     12.59 o 
   7   1   6       71.22       80.58     15.06 o 
   8   1   6      103.55      111.85     12.61 o 
   9   1   6       15.82       21.35     10.22 o 
  10   1   6       20.60       28.75      8.10 o 
  11   1   6       41.24       64.43     32.27 o 
  12   1   6        1.14      -22.81     22.81 o 
  13   1   6        5.76      -19.26     19.26 o 
  14   1   6        1.57        1.75      8.81 o 
 -17   2   6        4.42       -7.27      9.81 o 
 -16   2   6       10.60       14.38     12.17 o 
 -15   2   6        5.10       -0.06      8.43 o 
 -14   2   6       65.82       79.68     20.04 o 
 -13   2   6       43.61       28.30     14.96 o 
 -12   2   6       12.40       12.91      6.08 o 
 -11   2   6      167.25      166.37     25.11 o 
 -10   2   6       70.97      110.86     19.11 o 
  -9   2   6      497.58      522.15     59.55 o 
  -8   2   6       88.02       77.05     15.31 o 
  -7   2   6      293.95      302.19     23.37 o 
  -6   2   6     1005.76     1028.28     41.66 o 
  -5   2   6      144.40      145.48     15.53 o 
  -4   2   6      516.67      504.75     74.50 o 
  -3   2   6      417.79      449.71     27.09 o 
  -2   2   6      771.59      838.55     41.28 o 
  -1   2   6      543.64      550.12     31.03 o 
   0   2   6      141.86      150.13     16.26 o 
   1   2   6      545.10      527.47     28.58 o 
   2   2   6      620.29      625.92     28.39 o 
   3   2   6       80.33       72.85      8.44 o 
   4   2   6      546.77      608.91     65.74 o 
   5   2   6       17.89       13.19     13.04 o 
   6   2   6       12.12        4.38      7.52 o 
   7   2   6      233.67      221.32     27.78 o 
   8   2   6       10.81       15.35      7.40 o 
   9   2   6       43.76       37.99     12.02 o 
  10   2   6        0.13       14.10     24.31 o 
  11   2   6        1.38        3.40      6.45 o 
  12   2   6       10.86      -15.29     15.34 o 
  13   2   6        1.22      -11.82     14.18 o 
 -16   3   6       13.85       12.08     13.20 o 
 -15   3   6        2.94      -10.51     12.17 o 
 -14   3   6        0.99        0.05     11.98 o 
 -13   3   6        2.74        0.90      8.56 o 
 -12   3   6       15.15       25.85     15.66 o 
 -11   3   6       96.06      114.19     33.37 o 
 -10   3   6        4.43       13.54     11.50 o 
  -9   3   6      123.61      207.76     39.25 o 
  -8   3   6      239.03      291.45     45.64 o 
  -7   3   6       89.53      111.53     28.02 o 
  -6   3   6        1.52       23.53     15.11 o 
  -5   3   6      267.98      354.98     45.80 o 
  -4   3   6      117.30      141.13     20.79 o 
  -3   3   6       55.26       75.96     20.76 o 
  -2   3   6      331.48      356.58     28.32 o 
  -1   3   6      100.44      108.45     29.58 o 
   0   3   6      137.52      161.18     17.66 o 
   1   3   6       59.26       77.46     11.36 o 
   2   3   6      193.38      180.41     17.24 o 
   3   3   6      541.34      622.73     31.36 o 
   4   3   6       33.75       23.20      5.66 o 
   5   3   6       59.42       57.44      8.33 o 
   6   3   6      122.40      128.37     11.45 o 
   7   3   6       46.85       38.76     13.44 o 
   8   3   6       27.22       46.74     14.12 o 
   9   3   6        1.22       24.28     13.37 o 
  10   3   6       17.70       13.69     11.58 o 
  11   3   6       30.94       37.45     17.45 o 
  12   3   6        3.77        2.18      5.10 o 
 -14   4   6       15.27       10.88     18.40 o 
 -13   4   6       15.37       -6.17     11.25 o 
 -12   4   6       45.95       41.27     25.59 o 
 -11   4   6        4.03      -20.16     20.16 o 
 -10   4   6        8.82       -1.43      7.64 o 
  -9   4   6        3.19       -0.23      6.33 o 
  -8   4   6       11.41       16.46     14.44 o 
  -7   4   6      103.56      116.63     32.38 o 
  -6   4   6      212.08      265.20     47.21 o 
  -5   4   6        2.98        4.07      8.20 o 
  -4   4   6      431.21      509.45     60.55 o 
  -3   4   6      177.04      214.13     36.72 o 
  -2   4   6       86.22       59.01     12.91 o 
  -1   4   6       29.93       37.41     13.66 o 
   0   4   6      172.33      190.52     21.24 o 
   1   4   6      121.07      114.35     15.97 o 
   2   4   6       71.58       75.15     13.06 o 
   3   4   6       84.92       93.07     14.37 o 
   4   4   6       45.44       47.08      9.08 o 
   5   4   6        0.54       17.95      6.59 o 
   6   4   6       15.22        0.53      8.25 o 
   7   4   6        0.12        6.99     10.77 o 
   8   4   6       10.24       10.24     21.53 o 
   9   4   6        0.56        3.74      7.47 o 
  10   4   6        2.94       -0.51      7.65 o 
  11   4   6        2.13      -12.17     12.17 o 
 -13   5   6        0.70        3.32      8.65 o 
 -12   5   6        8.90      -15.33     15.33 o 
 -11   5   6        6.92       15.65     16.57 o 
 -10   5   6        5.17       21.39     23.54 o 
  -9   5   6        2.25       17.36     14.56 o 
  -8   5   6       27.32       84.75     32.39 o 
  -7   5   6        0.39       24.96     17.76 o 
  -6   5   6        6.73        9.76      8.73 o 
  -5   5   6       37.27       35.52     18.41 o 
  -4   5   6       10.96       11.52      9.44 o 
  -3   5   6       14.53       22.39     14.04 o 
  -2   5   6        8.83       -3.55      5.48 o 
  -1   5   6       31.21       31.74     22.72 o 
   0   5   6       70.66       88.81     18.29 o 
   1   5   6       21.22       17.82      8.94 o 
   2   5   6       47.73       63.79     14.29 o 
   3   5   6       21.19       12.58      7.16 o 
   4   5   6        4.12        4.36      4.64 o 
   5   5   6       12.70       21.98      9.01 o 
   6   5   6        2.45       -6.80     10.48 o 
   7   5   6        1.59       -6.78      9.51 o 
   8   5   6        2.08       11.35     17.55 o 
   9   5   6        0.97       -4.60      8.68 o 
  -9   6   6        4.23       22.15     24.71 o 
  -8   6   6        9.48        0.36     20.65 o 
  -7   6   6        0.97        4.50     22.69 o 
  -6   6   6       13.75        2.58      7.14 o 
  -5   6   6       12.95        7.64      5.31 o 
  -4   6   6        5.44        3.46      9.57 o 
  -3   6   6        6.67       -0.01      8.94 o 
  -2   6   6        5.59       -0.39      7.82 o 
  -1   6   6       39.63       37.17     13.53 o 
   0   6   6        5.17        4.03      9.07 o 
   1   6   6        0.85        2.86      4.38 o 
   2   6   6        1.63        2.62      9.65 o 
   3   6   6        2.84       14.96      9.30 o 
   4   6   6        1.40        1.65     13.54 o 
   5   6   6        4.12        5.61     15.25 o 
   6   6   6        1.21      -17.85     17.85 o 
  -9  -6   7        0.10       16.17     19.25 o 
  -8  -6   7        4.70       16.19     14.75 o 
  -7  -6   7        3.42       -6.28     10.36 o 
  -6  -6   7        5.69       20.66     19.74 o 
   5  -6   7        5.73        0.06      7.06 o 
 -11  -5   7       12.18       14.24     22.27 o 
 -10  -5   7        9.94       16.32     18.71 o 
  -9  -5   7        2.53        2.31     14.88 o 
  -8  -5   7        5.95       -8.04      8.04 o 
  -7  -5   7       20.05        5.02      6.65 o 
  -6  -5   7       51.34       31.24     19.78 o 
   4  -5   7        0.27       -4.29      6.20 o 
   5  -5   7        2.97       -0.37     12.85 o 
   6  -5   7       14.26      -13.91     13.91 o 
   7  -5   7        2.65       -0.40      8.39 o 
   8  -5   7        6.31        0.10      7.82 o 
 -10  -4   7       16.66       51.09     23.14 o 
  -9  -4   7       31.45       34.50     19.86 o 
  -8  -4   7       16.23       29.13     18.08 o 
  -7  -4   7       45.13       57.58     21.32 o 
  -6  -4   7       25.57       18.14     11.93 o 
  -5  -4   7       49.33       66.98     24.41 o 
  -4  -4   7        0.21       -4.00      5.16 o 
  -3  -4   7       94.85       94.05     20.18 o 
  -2  -4   7       71.91       76.19     15.00 o 
  -1  -4   7       77.06       63.05     13.39 o 
   0  -4   7      120.02      115.73     25.35 o 
   3  -4   7        5.19       -2.91      4.72 o 
   4  -4   7       12.39       16.43      7.41 o 
   5  -4   7       11.21       18.47     14.76 o 
   6  -4   7        0.50        2.47      5.18 o 
   7  -4   7        7.82      -14.08     14.08 o 
   8  -4   7        2.84       21.06     16.84 o 
   9  -4   7        6.45        0.59     12.68 o 
  10  -4   7        9.14        2.46      6.30 o 
  -9  -3   7      234.48      276.64     47.25 o 
  -8  -3   7       75.20      118.43     31.41 o 
  -7  -3   7      269.36      320.36     47.52 o 
  -6  -3   7       37.76       47.96     17.57 o 
  -5  -3   7      351.54      312.52     44.73 o 
  -4  -3   7      383.88      370.36     27.24 o 
  -3  -3   7      301.22      295.46     25.23 o 
  -2  -3   7       73.24       80.75     13.64 o 
  -1  -3   7       76.02       84.53     18.29 o 
   0  -3   7      132.46      105.74     15.54 o 
   1  -3   7      168.40      171.60     19.47 o 
   3  -3   7      200.31      233.13     24.07 o 
   4  -3   7       91.17       89.91     25.98 o 
   5  -3   7       55.99       64.19     21.10 o 
   6  -3   7        7.56       11.01      9.15 o 
   7  -3   7        0.84        5.90      4.32 o 
   8  -3   7       36.09       30.98     12.43 o 
   9  -3   7       12.10       14.80     10.28 o 
  10  -3   7        6.45       20.95     15.01 o 
  11  -3   7        1.30       11.78     18.88 o 
  12  -3   7        2.53       12.14     18.65 o 
  -7  -2   7      177.66      230.26     38.59 o 
  -6  -2   7      150.82      164.84     21.70 o 
  -5  -2   7      149.27      178.21     17.41 o 
  -4  -2   7       29.74       27.15      8.02 o 
  -3  -2   7      526.88      537.67     26.64 o 
  -2  -2   7      766.30      844.29     33.88 o 
  -1  -2   7      133.78      137.90     13.49 o 
   0  -2   7     1601.58     1595.82     46.16 o 
   1  -2   7       46.82       46.60      9.12 o 
   2  -2   7      132.10      131.51     11.41 o 
   3  -2   7      127.32      187.60     35.51 o 
   4  -2   7      223.94      213.89     39.99 o 
   5  -2   7      426.20      395.54     52.23 o 
   6  -2   7      103.12      136.34     33.47 o 
   7  -2   7        4.27        6.37     12.42 o 
   8  -2   7      146.73      210.56     42.59 o 
   9  -2   7        6.00       13.89     14.68 o 
  10  -2   7       48.55       65.12     25.57 o 
  11  -2   7        4.11      -10.42     11.42 o 
  12  -2   7        7.00        6.26     13.47 o 
  13  -2   7        2.02       12.93     21.23 o 
 -10  -1   7      129.64      148.21     31.61 o 
  -9  -1   7      133.79      151.65     31.83 o 
  -7  -1   7      993.07      899.39     70.31 o 
  -6  -1   7      140.95      139.26     26.65 o 
  -5  -1   7     1133.29     1010.40     67.29 o 
  -4  -1   7      345.47      363.44     50.81 o 
  -3  -1   7      689.69      756.81     78.06 o 
  -2  -1   7      700.63      680.94     26.89 o 
  -1  -1   7      356.33      363.30     13.97 o 
   0  -1   7     1359.66     1442.14     38.86 o 
   1  -1   7     1824.53     1867.66     33.12 o 
   2  -1   7       69.03       50.83      6.23 o 
   3  -1   7     1033.73     1103.81     82.35 o 
   4  -1   7      403.28      471.08     54.15 o 
   5  -1   7       15.46       40.50     15.08 o 
   6  -1   7      189.26      223.43     40.79 o 
   7  -1   7       93.80      102.71     29.20 o 
   8  -1   7       75.80       74.76     25.79 o 
   9  -1   7       25.99       43.61     21.82 o 
  10  -1   7        6.49        2.96      7.38 o 
  11  -1   7       17.34        0.05      6.01 o 
  12  -1   7       10.57       23.97     23.67 o 
  13  -1   7        0.64        7.93      5.92 o 
 -17   0   7        0.06      -12.02     12.02 o 
 -16   0   7       35.73       23.45     18.59 o 
 -15   0   7        0.49        2.56     12.43 o 
 -14   0   7      157.34      198.13     40.48 o 
 -13   0   7        0.76       -0.22      7.64 o 
 -12   0   7       77.37       67.60     14.76 o 
 -11   0   7      383.75      433.82     35.00 o 
 -10   0   7       11.07        6.37      5.05 o 
  -9   0   7      402.75      415.75     33.22 o 
  -8   0   7       38.17       42.99     11.62 o 
  -7   0   7       11.17       33.46     10.93 o 
  -6   0   7      741.04      742.72     40.59 o 
  -5   0   7      515.57      497.91     30.95 o 
  -4   0   7        2.15        2.78      3.22 o 
  -3   0   7     1749.28     1764.00     36.73 o 
  -2   0   7      327.10      322.84     19.14 o 
  -1   0   7      870.80      899.92     30.84 o 
   0   0   7       99.72       99.64     11.35 o 
   1   0   7       15.20       19.78      3.60 o 
   2   0   7      770.83      703.12     23.23 o 
   3   0   7      131.13      117.35      7.88 o 
   4   0   7      119.99      119.56      7.19 o 
   5   0   7      213.03      208.29      8.76 o 
   6   0   7        3.99        1.93      2.35 o 
   7   0   7      172.64      154.92     36.66 o 
   8   0   7        1.15      -10.00     11.59 o 
   9   0   7       10.18       13.30     14.18 o 
  10   0   7       15.10       37.22     22.24 o 
  11   0   7        7.78        1.92      7.06 o 
  12   0   7       23.69       25.87     22.54 o 
  13   0   7        0.72       12.71     13.68 o 
 -17   1   7        3.63       -5.81      7.13 o 
 -16   1   7       22.43       15.73     11.09 o 
 -15   1   7       33.85       62.20     17.32 o 
 -14   1   7        5.49       17.91      8.58 o 
 -13   1   7       13.77       15.78     15.63 o 
 -12   1   7       66.08       72.14     11.24 o 
 -11   1   7      108.00      108.12     13.00 o 
 -10   1   7      103.53      146.37     22.54 o 
  -9   1   7      184.92      202.82     17.35 o 
  -8   1   7      236.92      264.67     22.07 o 
  -7   1   7      877.57      903.34     47.86 o 
  -6   1   7      114.93      117.68     10.73 o 
  -5   1   7     1046.06     1091.02     35.99 o 
  -4   1   7      349.92      328.89     19.82 o 
  -3   1   7      676.28      708.31     28.32 o 
  -2   1   7      586.28      570.21     25.16 o 
  -1   1   7      458.25      459.42     34.28 o 
   0   1   7     1483.18     1659.10     57.15 o 
   1   1   7     1822.16     1950.48    100.07 o 
   2   1   7       70.18       44.78     17.33 o 
   3   1   7      846.40      893.92     59.29 o 
   4   1   7      470.28      503.28     35.36 o 
   5   1   7       22.32       32.18      9.21 o 
   6   1   7      177.39      190.35     14.83 o 
   7   1   7       81.24       90.63     10.69 o 
   8   1   7       62.59       53.22      8.36 o 
   9   1   7       20.42       16.48     13.53 o 
  10   1   7        7.11       10.27      7.85 o 
  11   1   7       15.58       27.37     22.26 o 
  12   1   7        9.94        0.06     20.42 o 
  13   1   7        0.81        0.14     13.65 o 
 -17   2   7        1.07       -4.33      7.38 o 
 -16   2   7        1.05       -6.15     26.14 o 
 -15   2   7        3.11        1.73     20.49 o 
 -14   2   7        1.55        4.74      8.10 o 
 -13   2   7       32.90       16.62     11.35 o 
 -12   2   7       57.40       71.19     17.63 o 
 -11   2   7       17.37       22.72      9.39 o 
 -10   2   7       67.13       74.90     15.87 o 
  -9   2   7       75.84       72.00     15.19 o 
  -8   2   7      460.03      497.76     40.07 o 
  -7   2   7      164.31      120.29     36.66 o 
  -6   2   7       92.94       99.23     10.29 o 
  -5   2   7      187.87      198.96     15.39 o 
  -4   2   7       59.15       52.23      9.90 o 
  -3   2   7      575.56      621.42     39.58 o 
  -2   2   7      733.84      802.21     39.15 o 
  -1   2   7      233.27      260.56     22.10 o 
   0   2   7     1692.21     1770.92     56.46 o 
   1   2   7       40.41       32.90      9.11 o 
   2   2   7      105.26       98.06     13.07 o 
   3   2   7      130.85      137.44     15.98 o 
   4   2   7      191.94      171.45     23.91 o 
   5   2   7      485.01      522.38     66.50 o 
   6   2   7       98.12      115.26     19.92 o 
   7   2   7        4.92        7.15      5.64 o 
   8   2   7      150.04      202.44     27.30 o 
   9   2   7        8.55        3.47      7.68 o 
  10   2   7       49.46       66.06     15.99 o 
  11   2   7        2.90      -22.23     22.23 o 
  12   2   7        5.55        0.07     11.33 o 
  13   2   7        3.02       16.20     16.63 o 
 -16   3   7        5.26        0.06     11.48 o 
 -15   3   7        1.08        6.12      8.91 o 
 -14   3   7       14.85        3.09     16.89 o 
 -13   3   7       21.51       63.57     27.09 o 
 -12   3   7        9.22        2.16      6.77 o 
 -11   3   7       80.83       88.92     29.93 o 
 -10   3   7        7.14        6.43      9.48 o 
  -9   3   7      244.23      289.54     48.43 o 
  -8   3   7       83.82      112.45     30.72 o 
  -7   3   7      245.41      277.78     43.66 o 
  -6   3   7       41.71       42.50     17.63 o 
  -5   3   7      375.45      385.87     26.95 o 
  -4   3   7      321.70      325.44     25.49 o 
  -3   3   7      274.22      261.40     35.92 o 
  -2   3   7       94.31      109.46     15.79 o 
  -1   3   7       96.88      122.97     17.06 o 
   0   3   7      139.55      142.97     18.69 o 
   1   3   7      188.55      205.21     18.88 o 
   2   3   7        5.35       13.75      4.85 o 
   3   3   7      225.66      219.75     18.00 o 
   4   3   7       66.08       91.59      9.81 o 
   5   3   7       45.86       27.39      7.98 o 
   6   3   7       19.48       27.17     10.04 o 
   7   3   7        2.79       22.74     12.98 o 
   8   3   7       30.15       17.71     10.01 o 
   9   3   7        9.91        6.53      9.77 o 
  10   3   7        6.38       -4.70      5.60 o 
  11   3   7        2.33        4.35     16.82 o 
  12   3   7        1.90        3.01     15.15 o 
 -14   4   7       16.48      -17.64     17.64 o 
 -13   4   7       14.61        3.42      9.69 o 
 -12   4   7        2.20       13.03     17.80 o 
 -11   4   7       39.85       17.36     16.93 o 
 -10   4   7       15.23       50.40     22.39 o 
  -9   4   7       33.02       52.54     22.37 o 
  -8   4   7        9.12       20.75     14.38 o 
  -7   4   7       49.10       45.46     19.99 o 
  -6   4   7       25.20       20.81     14.68 o 
  -5   4   7       39.47       54.37     21.87 o 
  -4   4   7        0.83       22.61     13.93 o 
  -3   4   7      110.56      121.94     21.53 o 
  -2   4   7       70.66       85.04     16.19 o 
  -1   4   7       67.48       63.05     12.77 o 
   0   4   7       92.18      108.30     16.07 o 
   1   4   7       71.06       97.62     15.40 o 
   2   4   7      131.06      127.73     18.11 o 
   3   4   7        1.99        1.87      4.18 o 
   4   4   7        8.60       10.59      4.34 o 
   5   4   7        6.83        2.45      7.78 o 
   6   4   7        0.88       -7.72      7.72 o 
   7   4   7       10.80       10.91      8.93 o 
   8   4   7        3.17       29.90     15.26 o 
   9   4   7        7.01       -5.68      9.08 o 
  10   4   7        8.08      -10.91     19.50 o 
 -12   5   7        9.91       31.20     28.36 o 
 -11   5   7       12.07       22.72     18.53 o 
 -10   5   7        9.37       22.46     18.95 o 
  -9   5   7        2.95       28.39     20.95 o 
  -8   5   7        6.76       38.05     20.86 o 
  -7   5   7       23.11       41.40     23.62 o 
  -6   5   7       53.86       77.69     35.23 o 
  -5   5   7       51.97       81.16     30.78 o 
  -4   5   7        2.41        9.55      7.60 o 
  -3   5   7        6.69        4.05     17.67 o 
  -2   5   7       26.55       26.86     20.33 o 
  -1   5   7        3.15        9.32     11.07 o 
   0   5   7       25.73       11.38      7.04 o 
   1   5   7        3.99       -5.05      6.07 o 
   2   5   7       32.32       32.06      8.48 o 
   3   5   7       57.60       70.25     13.26 o 
   4   5   7        0.01        7.11      3.82 o 
   5   5   7        3.64       -1.92      8.74 o 
   6   5   7       12.49       16.51     15.95 o 
   7   5   7        2.30        0.06      5.04 o 
   8   5   7        5.96        3.63     30.81 o 
  -9   6   7        0.10        0.45      9.72 o 
  -8   6   7        4.80        1.92      6.46 o 
  -7   6   7        3.36        0.06      5.62 o 
  -6   6   7        4.72        6.12      8.98 o 
  -5   6   7        5.57        0.00      5.57 o 
  -4   6   7        2.91        7.45     12.28 o 
  -3   6   7        2.13        1.95     10.61 o 
  -2   6   7       17.33       28.31     18.76 o 
  -1   6   7        3.10       -9.56      9.56 o 
   0   6   7        4.61        5.28      8.02 o 
   1   6   7        1.73        4.03     10.96 o 
   2   6   7        0.07       -7.86      8.64 o 
   3   6   7        2.00        0.07     12.82 o 
   4   6   7        3.36       -4.35      9.45 o 
   5   6   7        6.73       20.96     27.34 o 
  -8  -6   8        4.23       23.08     24.69 o 
  -7  -6   8        0.23       -6.38     10.25 o 
  -6  -6   8        4.18        0.06     11.97 o 
 -11  -5   8        1.05      -14.07     14.38 o 
 -10  -5   8        3.04        8.84     16.76 o 
  -9  -5   8       25.50       11.72      5.86 o 
  -8  -5   8        1.15       -0.05     10.13 o 
  -7  -5   8        0.20       -3.66      8.05 o 
  -6  -5   8        3.55       -5.35      8.67 o 
  -5  -5   8        5.64      -14.86     14.86 o 
   3  -5   8        5.06       -2.32      7.87 o 
   4  -5   8        4.45       16.52     16.11 o 
   5  -5   8        0.36      -13.50     13.50 o 
   6  -5   8        0.57      -10.15     11.32 o 
   7  -5   8        3.01        6.42     12.47 o 
 -10  -4   8       41.95       70.42     27.74 o 
  -9  -4   8       20.86       38.25     22.18 o 
  -8  -4   8       19.94       28.90     12.25 o 
  -7  -4   8       72.98      101.27     28.68 o 
  -6  -4   8       60.97       65.27     24.72 o 
  -5  -4   8       69.62       84.56     14.10 o 
  -4  -4   8        1.41        1.23      2.40 o 
  -3  -4   8        3.18        8.01      6.25 o 
  -2  -4   8       39.52       31.72     13.17 o 
  -1  -4   8       18.03       25.59      9.77 o 
   0  -4   8      157.56      168.04     30.38 o 
   1  -4   8        7.39        6.45      6.83 o 
   3  -4   8       16.35       21.98      9.57 o 
   4  -4   8       10.52       20.66      7.75 o 
   5  -4   8       43.88       24.77     19.74 o 
   6  -4   8       22.83       28.25     15.96 o 
   7  -4   8        3.97        4.37      6.02 o 
   8  -4   8        5.45       16.61     18.76 o 
   9  -4   8        0.54      -15.59     15.59 o 
  10  -4   8        2.26       10.29     19.35 o 
  -9  -3   8       83.24      144.87     36.75 o 
  -8  -3   8       65.59      108.91     29.08 o 
  -7  -3   8      365.98      428.66     55.72 o 
  -6  -3   8        5.66       12.47     11.67 o 
  -5  -3   8        6.62      -13.71     13.71 o 
  -4  -3   8      184.66      173.91     19.95 o 
  -3  -3   8      454.64      419.07     39.95 o 
  -2  -3   8       88.94       62.02     12.46 o 
  -1  -3   8       98.35      112.51     16.82 o 
   0  -3   8        2.06        0.91      7.62 o 
   1  -3   8      124.87      101.02     18.37 o 
   2  -3   8      389.75      438.13     29.99 o 
   3  -3   8       59.32       69.15     22.70 o 
   4  -3   8       57.02       74.03     23.34 o 
   5  -3   8       21.58       24.39     14.60 o 
   6  -3   8        6.09       17.01     12.31 o 
   7  -3   8       76.76       74.64     27.25 o 
   8  -3   8       14.16       14.82     12.29 o 
   9  -3   8        9.35        6.93     16.89 o 
  10  -3   8        8.42      -11.07     11.80 o 
  11  -3   8        4.04        4.49     12.80 o 
  -7  -2   8      309.73      396.78     50.08 o 
  -6  -2   8      359.14      434.90     50.02 o 
  -5  -2   8      227.76      246.22     25.87 o 
  -4  -2   8       44.61       47.21      8.77 o 
  -3  -2   8      166.51      184.27     28.01 o 
  -2  -2   8      477.05      504.82     27.44 o 
  -1  -2   8       39.02       44.89      8.52 o 
   0  -2   8      122.98      110.33     12.38 o 
   1  -2   8      195.56      215.95     17.11 o 
   2  -2   8      118.14      114.81      8.61 o 
   3  -2   8      257.32      294.10     47.28 o 
   4  -2   8       32.29       15.70     12.21 o 
   5  -2   8       17.71        5.47      6.77 o 
   6  -2   8       75.26       80.72     27.60 o 
   7  -2   8       40.63       40.15     19.08 o 
   8  -2   8       32.98       41.77     23.66 o 
   9  -2   8        4.60        5.38      8.69 o 
  10  -2   8        4.22       -6.98      7.52 o 
  11  -2   8        7.31        7.86     11.87 o 
  12  -2   8        0.11      -16.31     16.31 o 
 -10  -1   8       80.80       82.39     23.24 o 
  -6  -1   8      198.70      183.72     32.08 o 
  -5  -1   8      173.79      172.86     28.70 o 
  -4  -1   8      654.48      616.53     51.55 o 
  -3  -1   8      117.78      125.77     17.25 o 
  -2  -1   8      332.87      341.27     16.69 o 
  -1  -1   8     1500.25     1418.41     49.12 o 
   0  -1   8      194.66      178.78     11.86 o 
   1  -1   8      298.14      310.27     14.50 o 
   2  -1   8      423.19      407.08     18.89 o 
   3  -1   8       73.79       64.34     10.03 o 
   4  -1   8      314.43      341.36     50.44 o 
   5  -1   8       28.55       48.12     21.96 o 
   6  -1   8       21.58       37.90     21.27 o 
   7  -1   8       80.48       78.91     25.35 o 
   8  -1   8       23.42       27.43     15.91 o 
   9  -1   8       86.50       96.10     34.06 o 
  10  -1   8       20.92       28.88     24.36 o 
  11  -1   8        9.98        1.36     15.15 o 
  12  -1   8        7.05        9.55     19.00 o 
  13  -1   8        1.33       64.01     29.42 o 
 -17   0   8        2.61        3.27      7.65 o 
 -16   0   8        0.13        2.92      7.97 o 
 -15   0   8        0.11        0.54      5.99 o 
 -14   0   8        2.82        0.67      8.02 o 
 -13   0   8       14.70       10.16      5.69 o 
 -12   0   8        0.22       13.28     17.84 o 
 -11   0   8        1.79       13.97      7.08 o 
 -10   0   8      309.74      313.94     44.98 o 
  -9   0   8        6.18        4.46      7.63 o 
  -8   0   8      473.55      499.09     36.97 o 
  -7   0   8       55.58       63.43     10.28 o 
  -6   0   8      260.75      241.27     19.22 o 
  -5   0   8     2222.17     2320.43     56.48 o 
  -4   0   8      290.30      297.40     19.07 o 
  -3   0   8      194.93      228.21     29.03 o 
  -2   0   8      659.53      666.76     29.23 o 
  -1   0   8      265.93      235.05     16.75 o 
   0   0   8     2329.93     2405.63     64.94 o 
   1   0   8       19.85       16.94      4.35 o 
   2   0   8      102.05      101.77     13.95 o 
   3   0   8      106.34      101.10      9.21 o 
   4   0   8       11.55       11.38      2.76 o 
   5   0   8      371.85      354.79     22.45 o 
   6   0   8       97.97       86.91     22.12 o 
   7   0   8       29.13       22.97      6.69 o 
   8   0   8       15.27       19.25      6.73 o 
   9   0   8        0.60       -1.43      5.46 o 
  10   0   8       16.91       39.55     27.03 o 
  11   0   8       16.97        1.90     16.20 o 
  12   0   8        0.43        2.74     18.01 o 
  13   0   8        8.84       -0.07     13.23 o 
 -17   1   8        4.24       -1.33      7.22 o 
 -16   1   8       24.23       30.67     15.74 o 
 -15   1   8       29.04       38.29     23.70 o 
 -14   1   8       14.59       22.90      9.58 o 
 -13   1   8       13.96       23.32     10.62 o 
 -12   1   8       77.51       81.23     12.32 o 
 -11   1   8       37.73       36.97      8.56 o 
 -10   1   8       88.53       98.17     13.40 o 
  -9   1   8      393.04      436.24     27.03 o 
  -8   1   8        1.24       -1.89      4.25 o 
  -7   1   8      149.54      164.45     17.12 o 
  -6   1   8      227.31      254.98     19.21 o 
  -5   1   8      186.17      209.30     17.07 o 
  -4   1   8      740.09      726.63     31.52 o 
  -3   1   8      193.21      191.04     15.54 o 
  -2   1   8      381.54      368.00     21.06 o 
  -1   1   8     1472.35     1478.12     41.64 o 
   0   1   8      185.49      192.77     17.55 o 
   1   1   8      312.23      344.70     44.43 o 
   2   1   8      470.23      471.33     55.39 o 
   3   1   8       89.64      127.23     18.34 o 
   4   1   8      351.59      393.13     32.71 o 
   5   1   8       30.84       38.15     15.02 o 
   6   1   8       27.93       38.38     12.70 o 
   7   1   8      102.23      133.35     17.83 o 
   8   1   8       23.46       25.81      7.84 o 
   9   1   8       84.03       62.18     20.03 o 
  10   1   8       18.65        0.18     11.33 o 
  11   1   8       11.35        0.06     15.48 o 
  12   1   8        7.23       14.09     15.71 o 
  13   1   8        1.26       -0.07     10.77 o 
 -16   2   8        1.86        8.58      7.44 o 
 -15   2   8       10.09       11.00     10.87 o 
 -14   2   8       20.32       19.13     16.40 o 
 -13   2   8        1.85      -10.17     10.17 o 
 -12   2   8       63.18       74.90     23.41 o 
 -11   2   8        6.38       -7.47      7.47 o 
 -10   2   8        2.72        0.70      7.30 o 
  -9   2   8      336.02      344.22     35.25 o 
  -8   2   8      115.47       68.75     20.80 o 
  -7   2   8      342.96      325.58     20.35 o 
  -6   2   8      358.53      362.05     21.86 o 
  -5   2   8      168.11      173.82     17.94 o 
  -4   2   8       61.31       72.20     11.94 o 
  -3   2   8      142.60      129.45     16.58 o 
  -2   2   8      542.51      615.33     35.81 o 
  -1   2   8       43.09       37.68      8.89 o 
   0   2   8       53.02       46.87      8.79 o 
   1   2   8      213.54      247.44     44.33 o 
   2   2   8      115.43      121.07     11.28 o 
   3   2   8      228.29      269.78     30.27 o 
   4   2   8       27.32       28.89      8.83 o 
   5   2   8       14.05       13.46     23.39 o 
   6   2   8       59.51       77.97     16.62 o 
   7   2   8       35.98       48.33     13.90 o 
   8   2   8       19.18       22.02      9.36 o 
   9   2   8        5.16        3.49      9.28 o 
  10   2   8        5.77      -22.33     22.33 o 
  11   2   8        9.11        0.07      7.04 o 
  12   2   8        0.10        0.07     15.14 o 
 -16   3   8       11.96        9.88     20.53 o 
 -15   3   8       15.59        0.06      4.99 o 
 -14   3   8        2.91       -3.73      6.11 o 
 -13   3   8        1.31        2.74      7.40 o 
 -12   3   8       30.28       19.34     13.78 o 
 -11   3   8       18.32       35.66     18.66 o 
 -10   3   8       50.04       71.64     24.52 o 
  -9   3   8       64.64       71.24     24.41 o 
  -8   3   8       57.58       64.13     20.58 o 
  -7   3   8      322.33      373.18     51.96 o 
  -6   3   8       20.00        5.12      8.62 o 
  -5   3   8        5.33        9.25      5.48 o 
  -4   3   8      233.34      211.35     42.38 o 
  -3   3   8      420.33      401.98     33.73 o 
  -2   3   8       71.87       79.22     14.21 o 
  -1   3   8       88.65       99.46     21.51 o 
   0   3   8        5.40        9.17      4.60 o 
   1   3   8      104.57      109.92     14.33 o 
   2   3   8      359.87      415.06     25.80 o 
   3   3   8       48.93       40.47      7.36 o 
   4   3   8       72.34       62.17      8.00 o 
   5   3   8       15.59        5.49     14.19 o 
   6   3   8       11.73        2.25     11.72 o 
   7   3   8       77.31       89.86     33.68 o 
   8   3   8       15.70       25.82     12.09 o 
   9   3   8        9.81       11.24     20.00 o 
  10   3   8        7.15        1.91     18.34 o 
  11   3   8        3.22      -24.41     24.41 o 
 -14   4   8       11.83       27.85     21.50 o 
 -13   4   8       14.71        5.81     13.77 o 
 -12   4   8       16.53       39.85     23.09 o 
 -11   4   8        7.95        9.85     16.60 o 
 -10   4   8       49.48       72.88     29.51 o 
  -9   4   8       23.25       11.65     17.44 o 
  -8   4   8       26.25       42.75     20.62 o 
  -7   4   8       77.42      162.59     38.89 o 
  -6   4   8       62.90       59.26     25.41 o 
  -5   4   8       76.61      114.36     30.89 o 
  -4   4   8        2.49        9.01     11.53 o 
  -3   4   8        7.68        7.58      4.36 o 
  -2   4   8       55.98       71.47     14.70 o 
  -1   4   8       18.21       12.83     10.13 o 
   0   4   8      180.83      222.51     23.48 o 
   1   4   8        3.14        5.84      3.11 o 
   2   4   8      150.67      127.43     17.57 o 
   3   4   8       15.57       20.97      7.19 o 
   4   4   8       12.99       20.46      6.58 o 
   5   4   8       48.42       43.23     15.63 o 
   6   4   8       20.24       28.24     14.80 o 
   7   4   8        3.07       -4.35      8.19 o 
   8   4   8        5.68       27.50     16.15 o 
   9   4   8        0.21       -9.83     13.49 o 
  10   4   8        2.54       -9.47     17.72 o 
 -12   5   8        2.28       16.10     19.48 o 
 -11   5   8        1.49       -5.16      9.56 o 
 -10   5   8        3.86        8.10     16.34 o 
  -9   5   8       25.00       29.26     21.49 o 
  -8   5   8        0.83        2.30      6.96 o 
  -7   5   8        0.12        9.52     14.24 o 
  -6   5   8        1.63        0.53      9.33 o 
  -5   5   8        7.14       22.34     19.22 o 
  -4   5   8        4.70        1.55     10.60 o 
  -3   5   8        5.07       -4.78     12.93 o 
  -2   5   8       19.56       17.44      8.62 o 
  -1   5   8       23.13       30.53     11.38 o 
   0   5   8       12.09        9.04      5.38 o 
   1   5   8       15.44       13.59      7.53 o 
   2   5   8        0.61       -2.36      6.09 o 
   3   5   8        6.38        7.02      6.13 o 
   4   5   8        3.23      -10.21     10.21 o 
   5   5   8        0.17       -1.27     12.37 o 
   6   5   8        0.52       35.89     65.47 o 
   7   5   8        4.03       -4.43     11.76 o 
  -8   6   8        4.25        8.04     18.23 o 
  -7   6   8        0.47       -5.74     10.07 o 
  -6   6   8        4.35        5.24      9.02 o 
  -5   6   8       18.53       21.07     19.30 o 
  -4   6   8        6.51       10.71     11.94 o 
  -3   6   8        4.24       -7.25     16.33 o 
  -2   6   8        4.71        9.21     12.15 o 
  -1   6   8        8.74       -7.88     17.05 o 
   0   6   8        2.78       -5.79     12.60 o 
   1   6   8        1.59       -0.26      9.63 o 
   2   6   8        6.13        3.36      8.41 o 
   3   6   8        1.75      -13.71     15.79 o 
   4   6   8        0.42      -21.39     35.03 o 
  -8  -6   9        5.92        6.37     17.29 o 
  -7  -6   9        0.24       -3.40      8.80 o 
  -6  -6   9        1.46      -21.76     21.76 o 
  -5  -6   9        9.76       13.82     13.81 o 
 -11  -5   9       10.62       45.50     26.97 o 
 -10  -5   9        4.42        7.08     16.24 o 
  -9  -5   9        4.46        5.63     16.60 o 
  -8  -5   9       24.79       33.33     19.09 o 
  -7  -5   9       14.83       32.43     21.20 o 
  -6  -5   9        2.61       -5.29      8.77 o 
  -5  -5   9        1.21       -5.33      9.10 o 
   4  -5   9        4.79        8.03     17.61 o 
   5  -5   9        0.92        2.67     10.24 o 
   6  -5   9        0.17        0.29     10.24 o 
 -10  -4   9        5.27       37.13     23.41 o 
  -9  -4   9       17.56        1.20      5.56 o 
  -8  -4   9       21.85       30.61     18.41 o 
  -7  -4   9       66.53      113.29     33.68 o 
  -6  -4   9       10.84       29.49     17.44 o 
  -5  -4   9        3.18        6.97      9.81 o 
  -4  -4   9       19.12        5.91      5.02 o 
  -3  -4   9        1.90        1.96      4.23 o 
  -2  -4   9       17.21        2.41      4.38 o 
  -1  -4   9       21.20       14.66     11.99 o 
   0  -4   9        4.51        1.86      8.77 o 
   2  -4   9        7.70        8.03      6.58 o 
   3  -4   9        8.11       13.57      6.26 o 
   4  -4   9        2.26        1.28     16.79 o 
   5  -4   9        2.16      -20.83     20.83 o 
   6  -4   9       15.78       -4.72      8.47 o 
   7  -4   9        4.49       13.67     17.63 o 
   8  -4   9        0.07      -20.65     20.65 o 
   9  -4   9        8.32       -5.67      9.36 o 
  -9  -3   9        5.24       17.03     13.45 o 
  -8  -3   9       82.23       96.76     26.97 o 
  -7  -3   9       45.39       52.76     17.91 o 
  -6  -3   9       78.68      120.48     30.15 o 
  -5  -3   9       63.86       64.13     22.61 o 
  -4  -3   9       33.10       16.67      4.89 o 
  -3  -3   9      163.80      143.10     19.92 o 
  -2  -3   9      243.00      254.12     26.62 o 
  -1  -3   9      199.37      191.27     23.15 o 
   0  -3   9      279.52      265.14     34.48 o 
   1  -3   9       42.49       41.12     12.25 o 
   2  -3   9        3.19        3.64      2.18 o 
   3  -3   9       66.66      115.65     30.99 o 
   4  -3   9       52.54       35.02     21.30 o 
   5  -3   9       71.89       33.81     19.59 o 
   6  -3   9       26.01       27.69     20.70 o 
   7  -3   9        8.59      -13.86     13.86 o 
   8  -3   9       14.12       14.63     16.21 o 
   9  -3   9        2.40      -18.02     18.02 o 
  10  -3   9        1.68        2.30     12.85 o 
  -7  -2   9       24.88       46.43     19.78 o 
  -6  -2   9      163.27      186.14     34.55 o 
  -5  -2   9      534.48      570.36     49.56 o 
  -4  -2   9       26.71       36.59      9.39 o 
  -3  -2   9       25.10       12.31      5.04 o 
  -2  -2   9      293.14      275.42     25.23 o 
  -1  -2   9       66.05       97.63     12.48 o 
   0  -2   9      453.81      424.10     25.70 o 
   1  -2   9      110.95      105.22     12.16 o 
   2  -2   9       36.89       42.32      6.50 o 
   3  -2   9      155.13      187.39     24.83 o 
   4  -2   9       18.69       24.82     15.66 o 
   5  -2   9        3.71       10.16      8.71 o 
   6  -2   9       14.01       16.87     13.46 o 
   7  -2   9       26.46       30.24     21.25 o 
   8  -2   9       35.41       45.13     21.17 o 
   9  -2   9        6.92        1.64     11.54 o 
  10  -2   9        1.14       -6.13      9.80 o 
  11  -2   9        2.19       26.35     18.59 o 
  -6  -1   9      523.20      535.41     54.41 o 
  -5  -1   9       49.94       44.21     15.04 o 
  -4  -1   9       84.69       86.25     20.77 o 
  -3  -1   9      777.89      811.36     66.04 o 
  -2  -1   9      271.10      301.66     15.83 o 
  -1  -1   9      127.88      135.45      9.97 o 
   0  -1   9      171.40      173.94     11.76 o 
   1  -1   9       13.21       12.91      3.17 o 
   2  -1   9      482.10      498.53     22.27 o 
   3  -1   9       27.73       22.97      4.13 o 
   4  -1   9      189.63      192.19     22.31 o 
   5  -1   9      270.59      280.14     39.18 o 
   6  -1   9       10.23       13.00      5.75 o 
   7  -1   9       23.26       35.84     18.56 o 
   8  -1   9       21.98       68.29     26.47 o 
   9  -1   9        2.73       -0.05     15.54 o 
  10  -1   9       12.81      -18.01     18.01 o 
  11  -1   9        5.27      -17.07     17.07 o 
  12  -1   9        1.53        0.07     10.74 o 
 -17   0   9        9.47        2.99      4.84 o 
 -16   0   9        0.45      -21.00     21.00 o 
 -15   0   9       19.90        9.62     10.43 o 
 -14   0   9        0.39       -8.20     13.19 o 
 -13   0   9       26.74       19.56     14.36 o 
 -12   0   9       86.19      110.94     19.58 o 
 -11   0   9       28.29       25.81      8.47 o 
 -10   0   9       33.40       34.16     16.57 o 
  -9   0   9       11.83       46.80     18.71 o 
  -8   0   9        2.30       -0.64      3.57 o 
  -7   0   9      322.28      315.56     28.28 o 
  -6   0   9       13.45       14.68      4.85 o 
  -5   0   9       49.07       51.78      7.67 o 
  -4   0   9      800.00      841.32     39.96 o 
  -3   0   9        4.39        8.00      3.68 o 
  -2   0   9      329.16      334.70     27.82 o 
  -1   0   9       31.51       29.11      6.21 o 
   0   0   9       26.32       16.07      5.35 o 
   1   0   9      916.06      933.78     41.96 o 
   2   0   9       13.21       17.33      3.75 o 
   3   0   9      381.57      407.68     29.56 o 
   4   0   9       79.02       87.25      7.05 o 
   5   0   9        9.19        4.21      2.07 o 
   6   0   9      161.66      173.39     39.20 o 
   7   0   9       76.04      102.06     36.23 o 
   8   0   9       43.22       27.10     16.49 o 
   9   0   9       90.82       69.29     32.77 o 
  10   0   9        0.49        4.66     11.39 o 
  11   0   9       18.62       18.38     26.71 o 
  12   0   9        4.41        3.04     18.79 o 
 -17   1   9        1.80       -3.13     18.50 o 
 -16   1   9       20.04       17.77     12.63 o 
 -15   1   9       23.65       42.89     20.84 o 
 -14   1   9       12.30       29.76     19.27 o 
 -13   1   9       14.53       32.25     13.83 o 
 -12   1   9        8.83       15.31      7.97 o 
 -11   1   9       27.41       34.84      8.17 o 
 -10   1   9      199.60      204.92     19.64 o 
  -9   1   9       80.07       99.17     18.38 o 
  -8   1   9      796.69      838.11     51.69 o 
  -7   1   9        1.79       -1.16      2.09 o 
  -6   1   9      497.19      550.33     32.51 o 
  -5   1   9       71.93       71.49      8.64 o 
  -4   1   9      119.93      125.90     12.16 o 
  -3   1   9      698.43      745.91     28.63 o 
  -2   1   9      294.76      324.96     21.24 o 
  -1   1   9      128.51      124.83     12.60 o 
   0   1   9      180.66      196.78     21.27 o 
   1   1   9        9.76       21.72     11.43 o 
   2   1   9      443.74      481.72     59.85 o 
   3   1   9       20.90       15.21     10.85 o 
   4   1   9      222.48      220.38     44.15 o 
   5   1   9      241.00      305.66     28.39 o 
   6   1   9        9.06        7.00      3.76 o 
   7   1   9       27.56       28.83      9.36 o 
   8   1   9       28.00       31.14     13.46 o 
   9   1   9        4.17       14.20     10.64 o 
  10   1   9       15.40        5.78     13.96 o 
  11   1   9        7.10        0.07      8.15 o 
  12   1   9        2.01      -18.69     18.69 o 
 -16   2   9        5.19        6.83     11.62 o 
 -15   2   9        1.19       -6.61     16.82 o 
 -14   2   9       19.70       13.18     10.64 o 
 -13   2   9       81.98       88.83     22.36 o 
 -12   2   9       20.38       11.43     23.83 o 
 -11   2   9       18.79        7.57     30.09 o 
 -10   2   9      242.45      243.28     41.26 o 
  -9   2   9       13.26       14.23      5.13 o 
  -8   2   9      231.24      217.84     16.73 o 
  -7   2   9        8.01        7.54      4.80 o 
  -6   2   9      188.00      191.10     17.03 o 
  -5   2   9      565.36      572.60     36.09 o 
  -4   2   9       17.05        8.96      9.70 o 
  -3   2   9       24.35       25.11      9.54 o 
  -2   2   9      294.04      289.87     41.47 o 
  -1   2   9       64.33       71.61     12.16 o 
   0   2   9      420.64      427.23     29.55 o 
   1   2   9       78.01       76.15     11.93 o 
   2   2   9       48.54       57.44     14.14 o 
   3   2   9      175.69      165.39     25.08 o 
   4   2   9       25.44       32.05     12.86 o 
   5   2   9        5.31        0.66      6.82 o 
   6   2   9       14.60       24.18      8.87 o 
   7   2   9       28.68       23.03     11.33 o 
   8   2   9       36.47       29.94     12.07 o 
   9   2   9        6.00        0.19     10.26 o 
  10   2   9        0.98        1.37     13.51 o 
  11   2   9        1.73       -0.07     19.28 o 
 -15   3   9        9.15        0.26      8.37 o 
 -14   3   9        1.07       -9.83      9.83 o 
 -13   3   9        4.61       10.28     16.97 o 
 -12   3   9        3.19       38.04     21.42 o 
 -11   3   9      126.90      106.47     32.74 o 
 -10   3   9      210.86      266.29     49.47 o 
  -9   3   9        3.73        6.22      8.17 o 
  -8   3   9      103.27      143.51     34.52 o 
  -7   3   9       45.86       42.93     13.65 o 
  -6   3   9       53.18       59.98     17.00 o 
  -5   3   9       51.03       67.38     12.06 o 
  -4   3   9       20.36       32.83      9.47 o 
  -3   3   9      214.99      224.68     24.39 o 
  -2   3   9      236.30      265.62     26.86 o 
  -1   3   9      182.13      167.25     21.30 o 
   0   3   9      278.12      322.07     29.35 o 
   1   3   9       47.38       50.18      9.40 o 
   2   3   9        2.06        2.19      2.12 o 
   3   3   9       67.08      110.87     17.93 o 
   4   3   9       55.29       32.31     15.14 o 
   5   3   9       65.95       84.16     16.65 o 
   6   3   9       23.18       16.92     13.64 o 
   7   3   9        7.24        1.46      9.79 o 
   8   3   9       13.71       27.19     13.44 o 
   9   3   9        2.48       -1.97      6.28 o 
  10   3   9        2.33       18.07     28.25 o 
 -14   4   9        0.26       10.93     18.38 o 
 -13   4   9        1.34        7.55     11.24 o 
 -12   4   9       17.23       24.02     20.90 o 
 -11   4   9       15.15       30.65     21.42 o 
 -10   4   9        4.22       34.45     19.21 o 
  -9   4   9       12.78       18.15     14.65 o 
  -8   4   9       17.79        5.24      9.70 o 
  -7   4   9       78.15       75.81     30.10 o 
  -6   4   9        6.95        0.40     10.85 o 
  -5   4   9        3.90        3.46      2.95 o 
  -4   4   9       21.04       30.19     10.95 o 
  -3   4   9        2.10        6.05      5.64 o 
  -2   4   9       15.12       36.41     11.41 o 
  -1   4   9       16.73        5.64      5.76 o 
   0   4   9        2.06        3.09      6.05 o 
   1   4   9      112.47      132.23     18.23 o 
   2   4   9        4.83        4.76      3.30 o 
   3   4   9        6.24       14.74      5.69 o 
   4   4   9        3.02       10.21      4.34 o 
   5   4   9        3.22       10.14     11.24 o 
   6   4   9       19.91        4.67      5.86 o 
   7   4   9        4.52        0.70      6.64 o 
   8   4   9        0.27        5.22      9.52 o 
   9   4   9        7.57        2.99     10.38 o 
 -12   5   9        0.40        8.82     11.34 o 
 -11   5   9        8.89        7.49     15.41 o 
 -10   5   9        4.05       30.28     24.81 o 
  -9   5   9        5.70        9.86     17.72 o 
  -8   5   9       24.62       30.11     24.86 o 
  -7   5   9       13.41        0.05      7.44 o 
  -6   5   9        1.14        8.02     15.65 o 
  -5   5   9        1.67       -8.86     10.13 o 
  -4   5   9        3.85       15.48     17.64 o 
  -3   5   9       48.13       62.60     18.77 o 
  -2   5   9        7.73       14.82      6.66 o 
  -1   5   9        5.17       -1.39      7.77 o 
   0   5   9       47.76       39.55     14.87 o 
   1   5   9        7.81        0.94      8.08 o 
   2   5   9        5.99        3.06      5.71 o 
   3   5   9        1.18        7.24      8.99 o 
   4   5   9        6.34        5.53      8.80 o 
   5   5   9        1.00        8.28     11.09 o 
   6   5   9        0.09       -7.21     12.14 o 
  -8   6   9        5.64        0.56     11.80 o 
  -7   6   9        0.13        0.99      5.60 o 
  -6   6   9        1.81        0.64     10.59 o 
  -5   6   9       11.07       11.74     14.48 o 
  -4   6   9        2.84       -3.47     24.23 o 
  -3   6   9        3.54       -1.89      5.70 o 
  -2   6   9        3.46       11.23     12.20 o 
  -1   6   9        2.83        4.30      7.68 o 
   0   6   9        6.06        6.70      8.64 o 
   1   6   9        0.70       -9.89     13.19 o 
   2   6   9        1.16        3.98      8.80 o 
   3   6   9        1.25      -10.14     12.88 o 
  -6  -6  10        3.70        4.06     17.04 o 
  -5  -6  10        7.60       17.83     22.04 o 
 -11  -5  10        2.05       31.22     27.48 o 
 -10  -5  10        6.12        4.82     20.03 o 
  -9  -5  10        2.10        5.45     12.88 o 
  -8  -5  10        0.33      -17.94     17.94 o 
  -7  -5  10        2.13       25.77     19.65 o 
  -6  -5  10        8.00        0.31      8.35 o 
  -5  -5  10        8.98      -13.28     13.28 o 
   3  -5  10        2.03       10.54     16.19 o 
   4  -5  10        1.88      -20.10     20.10 o 
   5  -5  10        3.85       13.64     20.21 o 
 -10  -4  10        6.71       14.68     16.68 o 
  -9  -4  10       14.26       28.38     18.46 o 
  -8  -4  10       23.42       58.05     25.66 o 
  -7  -4  10       25.41       42.20     21.23 o 
  -6  -4  10       43.57       36.88     19.34 o 
  -5  -4  10        7.68        7.58      5.48 o 
  -4  -4  10       17.86       32.92     16.15 o 
   3  -4  10        5.61        6.94      7.81 o 
   4  -4  10       15.59       15.43     15.64 o 
   5  -4  10        0.74       -0.06      5.77 o 
   6  -4  10        2.18      -15.68     15.68 o 
   7  -4  10        2.20        4.97      9.18 o 
   8  -4  10        0.23        0.06     14.30 o 
  -8  -3  10       49.88      100.09     27.64 o 
  -7  -3  10       52.21       40.70     16.77 o 
  -6  -3  10       54.69       63.51     23.91 o 
  -5  -3  10       36.02       42.92     18.08 o 
  -4  -3  10       71.64      117.59     27.58 o 
  -3  -3  10      120.40       92.54     17.04 o 
  -2  -3  10       51.51       55.44     12.58 o 
  -1  -3  10       68.47       86.45     21.31 o 
   0  -3  10       61.02       60.27     16.53 o 
   1  -3  10       38.37       36.21     10.53 o 
   2  -3  10       37.87       26.36      6.90 o 
   3  -3  10        4.80       -4.12      7.09 o 
   4  -3  10       19.20        8.66      8.47 o 
   5  -3  10       12.76       35.95     22.35 o 
   6  -3  10       10.47        7.80     12.99 o 
   7  -3  10        3.40       19.71     21.92 o 
   8  -3  10        3.09      -20.39     20.39 o 
   9  -3  10        1.96      -14.56     14.56 o 
  -6  -2  10       57.61       72.42     22.57 o 
  -5  -2  10       75.17      102.04     24.73 o 
  -4  -2  10      197.01      212.23     23.84 o 
  -3  -2  10      171.99      201.71     22.90 o 
  -2  -2  10      160.34      151.33     19.00 o 
  -1  -2  10      157.23      144.08      9.60 o 
   0  -2  10       78.99       87.41     17.49 o 
   1  -2  10      391.91      388.33     20.75 o 
   2  -2  10      188.13      222.53     43.56 o 
   3  -2  10      107.29      120.35     32.38 o 
   4  -2  10      143.55      160.13     40.47 o 
   5  -2  10       25.57       27.48     15.70 o 
   6  -2  10       27.99       28.65     22.29 o 
   7  -2  10       22.92       15.13     17.35 o 
   8  -2  10        2.87        8.04     21.79 o 
   9  -2  10       18.38      -15.89     15.89 o 
  10  -2  10        2.12        0.06     12.22 o 
  -6  -1  10      129.21      133.76     24.45 o 
  -5  -1  10      269.24      270.18     24.39 o 
  -4  -1  10       75.76       78.21     12.29 o 
  -3  -1  10      220.61      218.98     18.13 o 
  -2  -1  10      525.86      538.93     87.12 o 
  -1  -1  10       11.52       18.30      5.44 o 
   0  -1  10      278.78      298.31     14.76 o 
   1  -1  10      115.44       98.89     11.57 o 
   2  -1  10      124.73      130.62     12.06 o 
   3  -1  10       25.73       25.01      6.14 o 
   4  -1  10       23.84       26.83     16.55 o 
   5  -1  10       30.75       33.75     10.69 o 
   6  -1  10      111.66      104.44     34.95 o 
   7  -1  10        1.85        0.42     13.60 o 
   8  -1  10       32.76       31.72     18.33 o 
   9  -1  10        3.23        0.60     14.58 o 
  10  -1  10        1.33        0.07     17.12 o 
  11  -1  10        1.99        0.07     12.65 o 
 -17   0  10        0.72       -4.63      8.64 o 
 -16   0  10        5.72      -18.87     18.87 o 
 -15   0  10        0.47      528.86     70.01 o 
 -14   0  10        5.15       20.36     16.08 o 
 -13   0  10       42.46       64.83     24.85 o 
 -12   0  10        1.09        2.90      6.32 o 
 -11   0  10      132.63      117.84     21.16 o 
 -10   0  10        6.01       70.02     24.31 o 
  -9   0  10      191.82      163.38     33.86 o 
  -8   0  10      113.80       66.72     19.67 o 
  -7   0  10       80.71       88.51     13.13 o 
  -6   0  10      176.37      177.98     17.30 o 
  -5   0  10       46.12       45.29     10.53 o 
  -4   0  10       52.43       55.57     10.93 o 
  -3   0  10       77.34       74.60     11.09 o 
  -2   0  10      159.56      173.57     20.78 o 
  -1   0  10      881.70      900.95     77.30 o 
   0   0  10       21.92       15.66      5.67 o 
   1   0  10      209.34      228.12     22.63 o 
   2   0  10      564.28      595.17     81.60 o 
   3   0  10        6.17        2.25      4.92 o 
   4   0  10      315.51      286.52     16.62 o 
   5   0  10        0.54        0.40      0.64 o 
   6   0  10        0.40       -4.56      7.44 o 
   7   0  10       50.48       65.26     27.38 o 
   8   0  10        0.19        1.92      6.71 o 
   9   0  10       10.35        0.06      7.45 o 
  10   0  10       17.28       56.74     36.08 o 
  11   0  10        1.34        0.36     21.06 o 
 -17   1  10        0.39        8.34      5.70 o 
 -16   1  10        1.21      -10.96     11.74 o 
 -15   1  10       11.96        2.17      5.64 o 
 -14   1  10        1.25       16.18     10.37 o 
 -13   1  10       95.44      133.16     25.52 o 
 -12   1  10       21.83       36.54     14.62 o 
 -11   1  10       98.59       93.14     13.94 o 
 -10   1  10      142.45      160.17     23.51 o 
  -9   1  10       15.94       13.85      5.77 o 
  -8   1  10       61.54       55.77      9.88 o 
  -7   1  10       96.22      103.36     14.18 o 
  -6   1  10      115.94      127.15     15.02 o 
  -5   1  10      228.66      222.49     19.80 o 
  -4   1  10       96.11      100.61     11.21 o 
  -3   1  10      278.35      292.75     19.13 o 
  -2   1  10      436.73      442.53     26.02 o 
  -1   1  10        8.46        3.80      3.73 o 
   0   1  10      210.08      229.14     24.04 o 
   1   1  10      162.14      157.20     19.65 o 
   2   1  10      129.00      128.17     18.51 o 
   3   1  10       11.73       44.99     21.63 o 
   4   1  10       30.26       41.29     21.97 o 
   5   1  10       19.13       22.83      7.87 o 
   6   1  10      109.94      145.42     19.40 o 
   7   1  10        1.30        5.34     14.33 o 
   8   1  10       30.52       84.64     30.93 o 
   9   1  10        5.02       14.19     18.51 o 
  10   1  10        0.95      -22.16     22.16 o 
  11   1  10        1.17        8.23     20.08 o 
 -16   2  10        0.63        8.47     14.94 o 
 -15   2  10        7.29       10.19      7.80 o 
 -14   2  10        4.95        5.29      8.77 o 
 -13   2  10       27.86       31.60     18.75 o 
 -12   2  10       12.42        5.93     11.81 o 
 -11   2  10       14.84       12.97     10.48 o 
 -10   2  10       31.41       21.84      3.95 o 
  -9   2  10      294.49      233.97     26.26 o 
  -8   2  10        8.78        6.65      3.36 o 
  -7   2  10      228.39      223.58     19.83 o 
  -6   2  10       28.70       24.13      7.08 o 
  -5   2  10       86.45       75.93     13.30 o 
  -4   2  10      230.97      253.22     45.69 o 
  -3   2  10      169.81      165.51     20.95 o 
  -2   2  10      149.07      118.85     17.10 o 
  -1   2  10      124.78      120.05     16.47 o 
   0   2  10       71.86       93.85     14.34 o 
   1   2  10      408.87      406.56     27.57 o 
   2   2  10      215.11      200.61     27.63 o 
   3   2  10      110.99      111.75     23.52 o 
   4   2  10      138.09      198.14     28.17 o 
   5   2  10       24.20       24.91      8.32 o 
   6   2  10       28.70       53.04     15.26 o 
   7   2  10       27.91       13.40      6.79 o 
   8   2  10        3.82      -12.19     13.80 o 
   9   2  10       16.43        6.22     12.38 o 
  10   2  10        2.12       23.77     29.65 o 
 -15   3  10        6.94       19.73     21.62 o 
 -14   3  10        2.84        0.58      7.90 o 
 -13   3  10        8.95        0.06     13.12 o 
 -12   3  10       36.32       77.32     30.15 o 
 -11   3  10       38.80       50.93     23.83 o 
 -10   3  10        6.95       14.15     15.18 o 
  -9   3  10        2.72      -18.05     18.05 o 
  -8   3  10       49.79       44.53     18.28 o 
  -7   3  10       66.71       67.31     12.35 o 
  -6   3  10       62.67       48.05     10.98 o 
  -5   3  10       43.33       53.13     12.19 o 
  -4   3  10       72.99      105.03     17.80 o 
  -3   3  10      100.99       79.27     15.25 o 
  -2   3  10       53.71       47.29     11.45 o 
  -1   3  10       76.90       82.98     16.82 o 
   0   3  10       74.78       70.05     20.58 o 
   1   3  10       26.32       27.21      6.87 o 
   2   3  10       35.34       42.94      8.48 o 
   3   3  10       14.43       12.15      3.72 o 
   4   3  10       23.12       20.39     12.41 o 
   5   3  10       14.45        4.75      4.89 o 
   6   3  10       12.94       31.18     14.68 o 
   7   3  10        4.00       10.13      9.99 o 
   8   3  10        3.37        2.48     12.82 o 
   9   3  10        1.46        1.64      9.14 o 
 -13   4  10        0.95        7.43     17.04 o 
 -12   4  10        1.18       -7.02     19.13 o 
 -11   4  10        6.15       25.88     24.15 o 
 -10   4  10        5.39      -12.83     13.39 o 
  -9   4  10       12.54       13.87     15.38 o 
  -8   4  10       18.96       11.20     10.32 o 
  -7   4  10       19.52       31.02     20.72 o 
  -6   4  10       47.20       44.67     10.45 o 
  -5   4  10        7.32        9.36      7.14 o 
  -4   4  10       12.99       17.77      8.42 o 
  -3   4  10       13.78       17.48      7.95 o 
  -2   4  10        7.62       -3.66      4.17 o 
  -1   4  10      131.29      136.25     19.52 o 
   0   4  10       11.58       17.55      8.81 o 
   1   4  10       12.91        7.93      4.48 o 
   2   4  10       19.33       20.34      7.46 o 
   3   4  10        7.94        2.77     13.97 o 
   4   4  10       15.76       25.60     11.83 o 
   5   4  10        0.29        3.75      6.23 o 
   6   4  10        1.18        6.29      9.25 o 
   7   4  10        1.74       -7.47      9.86 o 
   8   4  10        0.08        5.74      8.30 o 
 -11   5  10        2.15       20.03     24.05 o 
 -10   5  10        5.55        3.01     11.91 o 
  -9   5  10        1.61      -17.43     17.43 o 
  -8   5  10        0.74      -14.24     14.24 o 
  -7   5  10        2.41        0.05      9.70 o 
  -6   5  10        6.99       12.40     16.95 o 
  -5   5  10        9.68       38.62     24.85 o 
  -4   5  10        7.48       -0.04      8.31 o 
  -3   5  10        8.04       13.50      9.16 o 
  -2   5  10       18.79       21.52     10.46 o 
  -1   5  10        4.18        3.20      8.05 o 
   0   5  10        9.69       17.40      7.16 o 
   1   5  10        1.81        4.55      6.93 o 
   2   5  10        0.68       11.33      9.96 o 
   3   5  10        2.06       -0.53      4.76 o 
   4   5  10        1.36        0.03      6.17 o 
   5   5  10        4.41        5.75      5.90 o 
  -6   6  10        3.41       -9.10      9.10 o 
  -5   6  10        8.06      -13.21     23.91 o 
  -4   6  10       10.71       17.70     15.71 o 
  -3   6  10        4.32        1.95      9.72 o 
  -2   6  10        5.48       -1.88     19.12 o 
  -1   6  10        6.81       -5.42      8.61 o 
   0   6  10        1.70        4.05      7.97 o 
   1   6  10        1.01        0.28      9.39 o 
 -10  -5  11       13.95       28.78     21.12 o 
  -9  -5  11       16.17        4.75      9.43 o 
  -8  -5  11        1.17        0.06     13.55 o 
  -7  -5  11        0.05      -20.67     20.67 o 
  -6  -5  11        7.04        9.37     15.34 o 
  -5  -5  11        8.46      -12.64     12.64 o 
  -4  -5  11       15.85       15.83     17.38 o 
   3  -5  11        2.51        3.05     10.32 o 
   4  -5  11        6.43       13.03     21.69 o 
 -10  -4  11        5.54        2.70     13.26 o 
  -9  -4  11        8.23        0.88     10.75 o 
  -8  -4  11       26.64       29.88     16.40 o 
  -7  -4  11       17.37       31.39     17.15 o 
  -6  -4  11        9.25       14.99     10.60 o 
  -5  -4  11       24.76       33.46     20.93 o 
  -4  -4  11       61.13       69.49     24.00 o 
   2  -4  11        0.35       19.44     20.97 o 
   3  -4  11        9.38       -9.40     11.68 o 
   4  -4  11        3.51        0.06     10.09 o 
   5  -4  11        3.30        0.80     18.68 o 
   6  -4  11        9.71        3.60     15.85 o 
   7  -4  11        2.11       -0.07     13.96 o 
  -8  -3  11       28.35       30.29     19.47 o 
  -7  -3  11        6.20       33.91     20.37 o 
  -6  -3  11        1.29       -4.99      8.49 o 
  -5  -3  11       35.45       45.02     18.81 o 
  -4  -3  11        8.83        0.54      7.22 o 
  -3  -3  11        8.01       24.68     13.58 o 
  -2  -3  11       43.50       38.97     12.92 o 
  -1  -3  11        7.62        6.34      9.59 o 
   0  -3  11        2.19        1.79      2.16 o 
   1  -3  11       44.67       57.28     25.82 o 
   2  -3  11        1.81        0.58     38.17 o 
   3  -3  11       59.82       63.83     31.15 o 
   4  -3  11        5.00        2.85     11.35 o 
   5  -3  11        1.65        0.06     11.98 o 
   6  -3  11        7.78       12.31     18.73 o 
   7  -3  11        0.08        0.06      8.51 o 
   8  -3  11        4.66      -10.32     12.46 o 
  -6  -2  11      257.18      342.58     47.64 o 
  -5  -2  11       46.23       67.69     22.16 o 
  -4  -2  11       14.29       18.43     12.68 o 
  -3  -2  11      188.32      206.57     23.82 o 
  -2  -2  11       87.21       84.30      8.84 o 
  -1  -2  11      168.44      194.82     21.51 o 
   0  -2  11      166.73      187.98     16.60 o 
   1  -2  11        7.95        7.85      2.91 o 
   2  -2  11       28.47       56.15     24.95 o 
   3  -2  11       29.81       12.09     16.99 o 
   4  -2  11        0.94      -15.57     15.57 o 
   5  -2  11       54.32       92.46     33.16 o 
   6  -2  11        6.89        3.40     11.14 o 
   7  -2  11       23.94       53.85     30.63 o 
   8  -2  11        8.59        3.72     21.49 o 
   9  -2  11        0.55       -3.48      8.78 o 
  -7  -1  11       49.91       46.10     16.11 o 
  -6  -1  11       27.36       31.77     11.55 o 
  -5  -1  11       59.60       70.40     15.92 o 
  -4  -1  11      333.35      351.26     25.94 o 
  -3  -1  11        1.70        1.03     10.21 o 
  -2  -1  11      179.75      199.92     19.58 o 
  -1  -1  11      223.93      257.10     20.14 o 
   0  -1  11       19.01       18.77      4.15 o 
   1  -1  11      262.96      289.85     18.71 o 
   2  -1  11       55.18       50.55      7.67 o 
   3  -1  11      116.11      106.82     11.05 o 
   4  -1  11       37.43       39.10     10.79 o 
   5  -1  11        4.38       13.00     13.39 o 
   6  -1  11       30.72       28.61     24.37 o 
   7  -1  11       13.70       40.73     22.37 o 
   8  -1  11        5.58        4.44     15.08 o 
   9  -1  11       11.63      -17.14     17.14 o 
  10  -1  11        1.51      -18.59     18.59 o 
 -16   0  11        1.02       -7.79     11.52 o 
 -15   0  11       13.52       30.97     20.17 o 
 -14   0  11       11.84       -3.63     13.15 o 
 -13   0  11      123.91      131.47     35.32 o 
 -12   0  11       99.42       95.88     28.58 o 
 -11   0  11        2.89       74.28     27.10 o 
 -10   0  11       10.92       26.17     14.43 o 
  -9   0  11       66.37       59.81     16.02 o 
  -8   0  11      408.42      432.05     38.01 o 
  -7   0  11      124.84      126.48     15.72 o 
  -6   0  11        4.84        0.52      2.55 o 
  -5   0  11      258.00      295.59     30.16 o 
  -4   0  11       67.35       66.73     11.15 o 
  -3   0  11      313.43      294.18     23.47 o 
  -2   0  11        5.66        0.23      5.23 o 
  -1   0  11      247.72      267.11     26.43 o 
   0   0  11      158.57      132.46     18.58 o 
   1   0  11      234.43      234.49     82.50 o 
   2   0  11        4.25       14.21      7.10 o 
   3   0  11      100.14       96.59     11.00 o 
   4   0  11        0.37       -0.03      3.84 o 
   5   0  11       71.94       91.05     32.52 o 
   6   0  11        0.31        6.82      6.26 o 
   7   0  11        6.70       33.77     21.10 o 
   8   0  11       11.04        0.06      9.20 o 
   9   0  11        2.08       38.77     28.07 o 
  10   0  11        0.28        6.47     16.47 o 
 -16   1  11        7.66        6.79      9.03 o 
 -15   1  11        0.96        7.96      5.71 o 
 -14   1  11        6.96       -3.70      9.73 o 
 -13   1  11        5.31        0.07      5.91 o 
 -12   1  11        4.77       18.31     20.34 o 
 -11   1  11       50.15       53.43     18.92 o 
 -10   1  11       73.61       88.08     13.86 o 
  -9   1  11      116.85      138.66     17.26 o 
  -8   1  11      114.43      132.84     17.39 o 
  -7   1  11       64.83       60.17     11.07 o 
  -6   1  11       21.22       30.22      8.57 o 
  -5   1  11       74.88       83.66     12.96 o 
  -4   1  11      287.86      307.19     25.29 o 
  -3   1  11        1.82        1.89      3.63 o 
  -2   1  11      233.89      268.77     28.72 o 
  -1   1  11      209.25      253.71     26.82 o 
   0   1  11       22.75       25.94      8.05 o 
   1   1  11      293.51      308.66     28.58 o 
   2   1  11       55.36       39.25     23.50 o 
   3   1  11      115.81      123.54     17.78 o 
   4   1  11       33.28       63.84     12.53 o 
   5   1  11        3.07       11.55      6.66 o 
   6   1  11       31.94       54.00     12.04 o 
   7   1  11       12.08       20.80     12.56 o 
   8   1  11        5.65        2.53     16.46 o 
   9   1  11        8.82       13.55     17.60 o 
  10   1  11        1.20        0.08     16.51 o 
 -16   2  11        5.02      -10.33     10.33 o 
 -15   2  11       16.63        2.32     11.86 o 
 -14   2  11       23.94       35.72     16.26 o 
 -13   2  11        5.58       10.41      5.51 o 
 -12   2  11       15.83       15.83     14.85 o 
 -11   2  11      114.63      138.96     36.53 o 
 -10   2  11       12.57       12.91      4.92 o 
  -9   2  11        3.65        5.00      2.50 o 
  -8   2  11       61.53       75.10     11.86 o 
  -7   2  11       73.88       70.98     16.72 o 
  -6   2  11      259.96      274.74     28.64 o 
  -5   2  11       43.02       32.27     16.82 o 
  -4   2  11       20.02       24.14      9.12 o 
  -3   2  11      172.47      201.30     23.56 o 
  -2   2  11       91.01       96.41     15.57 o 
  -1   2  11      178.42      215.98     22.97 o 
   0   2  11      175.53      200.83     21.70 o 
   1   2  11        6.54      -14.69     14.69 o 
   2   2  11       18.29       26.28     13.41 o 
   3   2  11       23.51       23.67     14.58 o 
   4   2  11        2.01        0.57      6.06 o 
   5   2  11       51.54       60.67     13.20 o 
   6   2  11        7.99       -4.36     12.04 o 
   7   2  11       24.00       27.55     24.31 o 
   8   2  11        7.99      -18.84     18.84 o 
   9   2  11        0.80       17.82     17.02 o 
 -15   3  11        5.44        2.89     15.31 o 
 -14   3  11        7.70       -2.98      8.07 o 
 -13   3  11        3.39        4.85     14.28 o 
 -12   3  11        3.68      -15.44     15.44 o 
 -11   3  11        5.98        0.05     13.54 o 
 -10   3  11       90.33      111.69     34.34 o 
  -9   3  11       16.31       18.00     17.33 o 
  -8   3  11       31.97       23.20      7.02 o 
  -7   3  11        3.78       10.86     10.40 o 
  -6   3  11        2.68        0.77      9.32 o 
  -5   3  11       36.49       27.46      8.20 o 
  -4   3  11       14.45        5.64      9.88 o 
  -3   3  11        9.62       13.22      6.22 o 
  -2   3  11       41.09       38.15     11.07 o 
  -1   3  11       14.99       12.36      9.00 o 
   0   3  11        0.41        6.66      5.41 o 
   1   3  11       60.95       64.73     10.93 o 
   2   3  11        1.56        1.94      6.96 o 
   3   3  11       55.33       63.31     18.71 o 
   4   3  11        6.73       11.87     12.66 o 
   5   3  11        2.23        1.67      4.75 o 
   6   3  11        5.77       12.36     11.34 o 
   7   3  11        0.43        2.84      6.24 o 
   8   3  11        3.37        0.89     18.91 o 
 -13   4  11       13.94        1.92     16.74 o 
 -12   4  11       26.63       28.16     14.45 o 
 -11   4  11       29.30       11.01     14.42 o 
 -10   4  11        6.58       -2.00      7.13 o 
  -9   4  11        7.81      -12.57     12.57 o 
  -8   4  11       28.36       46.38     25.29 o 
  -7   4  11       15.40        4.66      9.36 o 
  -6   4  11        6.41        0.04      6.01 o 
  -5   4  11       25.45       27.26      9.20 o 
  -4   4  11       62.81       53.26     15.48 o 
  -3   4  11       37.99       26.33     10.65 o 
  -2   4  11       16.65        7.11      4.09 o 
  -1   4  11       29.95        4.50     12.32 o 
   0   4  11        2.85       10.94      6.61 o 
   1   4  11       18.93       15.60      5.56 o 
   2   4  11        1.43        3.55     10.27 o 
   3   4  11       10.84       13.06     13.55 o 
   4   4  11        3.25        6.60      6.21 o 
   5   4  11        3.56       -5.50      9.18 o 
   6   4  11        9.02        5.38      9.29 o 
   7   4  11        1.61       10.99     10.51 o 
 -10   5  11       15.56        0.31      6.20 o 
  -9   5  11       14.74       47.26     29.88 o 
  -8   5  11        0.68        6.37     13.03 o 
  -7   5  11        0.20        9.91     22.23 o 
  -6   5  11        8.83        1.88      7.79 o 
  -5   5  11       11.01        3.69      9.88 o 
  -4   5  11       16.39        0.70      6.42 o 
  -3   5  11        5.57        8.02      6.83 o 
  -2   5  11        4.97        2.50      4.02 o 
  -1   5  11        5.48        9.67      9.52 o 
   0   5  11        0.71        6.02     12.35 o 
   1   5  11        1.63      -11.44     11.44 o 
   2   5  11        1.14       -0.13      7.47 o 
   3   5  11        2.09        0.81      5.37 o 
   4   5  11        6.58       -8.00     11.62 o 
  -9  -5  12        2.77      -19.29     19.29 o 
  -8  -5  12        3.83        0.06     11.73 o 
  -7  -5  12       10.71       15.22     20.51 o 
  -6  -5  12        3.20        0.11      9.78 o 
  -5  -5  12        1.00        0.05      9.77 o 
  -4  -5  12        2.80       14.39     17.12 o 
   2  -5  12        5.01        1.34      6.33 o 
  -9  -4  12        1.00       -4.84      8.95 o 
  -8  -4  12        0.93       60.39     60.86 o 
  -7  -4  12        7.68       -2.29      6.63 o 
  -6  -4  12       29.48        8.03      9.38 o 
  -5  -4  12        2.21      -15.08     15.08 o 
  -4  -4  12        7.44       13.21     11.55 o 
  -3  -4  12       10.17       21.36     12.99 o 
   1  -4  12        7.57        0.06     10.34 o 
   2  -4  12       14.75       23.83     25.13 o 
   3  -4  12        4.71        0.90     11.90 o 
   4  -4  12        5.60        0.72      6.89 o 
   5  -4  12        2.01        0.07     14.25 o 
  -8  -3  12        2.33       -3.63      7.45 o 
  -7  -3  12        1.78        9.12      8.16 o 
  -6  -3  12       53.07       60.42     22.70 o 
  -5  -3  12       63.42       49.67     18.88 o 
  -4  -3  12       99.01       88.94     27.27 o 
  -3  -3  12       14.02       24.93     16.57 o 
  -2  -3  12       19.59        8.12      8.96 o 
   0  -3  12        3.56        3.50     13.26 o 
   1  -3  12       35.77       17.79     18.71 o 
   2  -3  12       29.29       19.44     20.49 o 
   3  -3  12        4.06      -17.21     17.21 o 
   4  -3  12       11.84       10.14     13.31 o 
   5  -3  12        2.74      -23.23     23.23 o 
   6  -3  12        4.69       88.38     47.06 o 
   7  -3  12        5.38      -11.26     13.48 o 
  -5  -2  12      127.47      185.77     33.30 o 
  -4  -2  12       11.65        9.59      5.31 o 
  -3  -2  12       54.27       43.29     12.95 o 
  -2  -2  12        8.13        7.46      5.73 o 
  -1  -2  12       90.13       88.58     12.94 o 
   0  -2  12       60.46       57.16     11.64 o 
   1  -2  12       47.58       54.63     24.81 o 
   2  -2  12        4.29       12.11     15.45 o 
   3  -2  12       19.60       17.30     14.86 o 
   4  -2  12        4.56       -1.57      6.82 o 
   5  -2  12       11.64        0.12      7.29 o 
   6  -2  12        8.20       -6.33     10.44 o 
   7  -2  12        0.71      -17.78     17.78 o 
   8  -2  12        7.03        5.00     23.41 o 
  -7  -1  12       39.83       40.97     15.63 o 
  -6  -1  12       99.23       86.57     19.78 o 
  -5  -1  12        2.13       -1.96      2.71 o 
  -4  -1  12      150.09      177.45     31.86 o 
  -3  -1  12       89.30       93.25     13.42 o 
  -2  -1  12      142.11      176.65     14.76 o 
  -1  -1  12      330.58      384.78     24.40 o 
   0  -1  12       66.19       67.52      9.70 o 
   1  -1  12       26.35       26.05      5.68 o 
   2  -1  12      102.06      132.01     14.14 o 
   3  -1  12        1.14        4.31      1.95 o 
   4  -1  12       60.89       80.26     30.86 o 
   5  -1  12       23.63       13.37     21.73 o 
   6  -1  12        7.60        0.18     14.78 o 
   7  -1  12       13.63       21.03     24.41 o 
   8  -1  12        1.34       -0.81      6.63 o 
   9  -1  12        5.94       15.00     27.56 o 
 -16   0  12       13.72       17.05     26.62 o 
 -15   0  12        1.80        5.51      7.69 o 
 -14   0  12        0.77        9.32      7.86 o 
 -13   0  12        2.72        5.00     25.40 o 
 -12   0  12      100.69      152.05     27.55 o 
 -11   0  12       83.72       73.62     19.58 o 
 -10   0  12       62.50       65.25     16.59 o 
  -9   0  12        0.25       -0.48     19.67 o 
  -8   0  12       15.37       25.83     10.65 o 
  -7   0  12      153.29      164.92     29.99 o 
  -6   0  12      107.12      113.99     20.33 o 
  -5   0  12       38.08       45.68     13.03 o 
  -4   0  12       94.71      129.87     20.42 o 
  -3   0  12        1.13       22.00      7.37 o 
  -2   0  12      430.81      433.20     29.19 o 
  -1   0  12       12.75        7.69     11.10 o 
   0   0  12       13.68       15.45      5.60 o 
   1   0  12       99.61       88.33     14.55 o 
   2   0  12       42.52       52.68     22.82 o 
   3   0  12       17.00       23.58      9.21 o 
   4   0  12        0.10        6.68      3.72 o 
   5   0  12       33.60       30.33     18.82 o 
   6   0  12       39.53       63.53     30.86 o 
   7   0  12        3.89       21.19     19.56 o 
   8   0  12        8.34      -20.56     20.56 o 
   9   0  12        1.33       -0.22     12.70 o 
 -16   1  12       10.93        5.17     11.24 o 
 -15   1  12        0.98        6.80      6.29 o 
 -14   1  12       28.07       43.97     17.74 o 
 -13   1  12        0.40       19.17     11.55 o 
 -12   1  12       30.86       20.42      8.01 o 
 -11   1  12        0.40       -0.53      3.60 o 
 -10   1  12        1.91        9.30      4.97 o 
  -9   1  12      146.31      146.04     18.19 o 
  -8   1  12       27.13       31.43      8.29 o 
  -7   1  12       40.21       40.34      9.67 o 
  -6   1  12      110.02      108.48     15.44 o 
  -5   1  12        3.18        3.06      5.43 o 
  -4   1  12      174.38      186.44     19.47 o 
  -3   1  12       90.67       89.09     25.53 o 
  -2   1  12      128.85      119.18     31.48 o 
  -1   1  12      334.69      386.27     34.20 o 
   0   1  12       53.08       43.78     11.33 o 
   1   1  12       41.58       40.96     10.90 o 
   2   1  12       80.54       86.05     16.74 o 
   3   1  12        1.83        4.84      2.76 o 
   4   1  12       69.23       52.53     14.80 o 
   5   1  12       20.42       44.79     25.26 o 
   6   1  12        8.29        2.09     11.38 o 
   7   1  12       14.96        6.68     16.54 o 
   8   1  12        0.93        3.60     14.64 o 
   9   1  12        6.85        6.74     24.15 o 
 -15   2  12        6.05        7.91      8.19 o 
 -14   2  12        1.64        0.01      8.49 o 
 -13   2  12        8.88       21.26     17.67 o 
 -12   2  12       12.60       28.28     13.86 o 
 -11   2  12        5.33       -2.34     12.80 o 
 -10   2  12       27.04       29.40     11.22 o 
  -9   2  12       23.28       29.97      7.98 o 
  -8   2  12       36.53       40.34     13.11 o 
  -7   2  12        0.89       -0.94      3.58 o 
  -6   2  12       29.82       37.91     10.54 o 
  -5   2  12      124.29      127.47     20.51 o 
  -4   2  12        6.49        5.62     16.58 o 
  -3   2  12       48.50       65.53     13.98 o 
  -2   2  12        7.58       12.52      6.58 o 
  -1   2  12      101.26      109.48     17.80 o 
   0   2  12       68.86       22.75     13.09 o 
   1   2  12       43.21       41.01     20.50 o 
   2   2  12        1.97       -4.68      5.07 o 
   3   2  12       19.49       34.94     13.30 o 
   4   2  12        5.46        6.69      6.03 o 
   5   2  12       11.80       11.70      5.19 o 
   6   2  12        6.05       28.07     23.06 o 
   7   2  12        1.10        2.55      8.68 o 
   8   2  12        8.87        6.38     19.17 o 
 -14   3  12       20.72      -15.31     15.31 o 
 -13   3  12        5.00      -15.47     15.47 o 
 -12   3  12        2.93        3.34     15.33 o 
 -11   3  12        0.13       20.63     21.77 o 
 -10   3  12       12.63        8.77     16.94 o 
  -9   3  12       55.40       81.23     28.82 o 
  -8   3  12        1.89       17.07     15.04 o 
  -7   3  12        2.90       -4.92      5.15 o 
  -6   3  12       61.44       60.50     20.69 o 
  -5   3  12       66.00       82.10     17.64 o 
  -4   3  12       86.76       90.68     32.91 o 
  -3   3  12       19.53       26.79      9.93 o 
  -2   3  12       20.42       16.26     14.43 o 
  -1   3  12       17.33       30.51     10.22 o 
   0   3  12        1.44        0.43      7.60 o 
   1   3  12       28.43       16.44      5.33 o 
   2   3  12       29.82       39.14     15.29 o 
   3   3  12        5.26        3.68      7.49 o 
   4   3  12       10.55       10.43     12.34 o 
   5   3  12        3.27       -3.93     11.40 o 
   6   3  12        4.24        2.91      9.37 o 
   7   3  12        4.54      -16.70     16.70 o 
 -12   4  12       10.59        7.00     12.97 o 
 -11   4  12       22.45        4.53      9.17 o 
 -10   4  12        1.94        8.64     14.29 o 
  -9   4  12        1.64      -20.53     20.53 o 
  -8   4  12        0.17       -9.21      9.21 o 
  -7   4  12       11.05      -16.06     16.06 o 
  -6   4  12       30.01       14.59     10.89 o 
  -5   4  12        0.74       -4.97      5.98 o 
  -4   4  12       10.39       14.15      9.47 o 
  -3   4  12       10.80        3.45     10.24 o 
  -2   4  12       14.34       19.84      9.21 o 
  -1   4  12        9.14        2.73      7.68 o 
   0   4  12        9.06       11.60      7.49 o 
   1   4  12        8.88        1.87     19.55 o 
   2   4  12       14.09       16.03     11.56 o 
   3   4  12        3.75       -1.75     22.09 o 
   4   4  12        4.94        6.03     12.50 o 
   5   4  12        2.29      -14.95     16.23 o 
  -9   5  12        3.69        1.80     14.60 o 
  -8   5  12        4.03        3.74     11.42 o 
  -7   5  12       10.43       20.02     21.07 o 
  -6   5  12        2.84        0.56     14.73 o 
  -5   5  12        0.53       -0.05      9.10 o 
  -4   5  12        4.32        0.58     10.70 o 
  -3   5  12       11.63       14.42     10.56 o 
  -2   5  12       11.53        1.44     10.39 o 
  -1   5  12        1.16        0.33      7.63 o 
   0   5  12        0.42        0.72      5.34 o 
   1   5  12        2.84        4.23     11.17 o 
   2   5  12        5.13        0.15      8.44 o 
  -7  -5  13        0.32        2.68     15.56 o 
  -6  -5  13        0.20      -17.89     17.89 o 
  -5  -5  13        0.69        0.83     18.54 o 
  -4  -5  13        5.52       11.77     13.82 o 
  -3  -5  13        1.61       18.57     18.56 o 
  -9  -4  13        2.78       18.25     19.30 o 
  -8  -4  13        9.25       16.78     18.79 o 
  -7  -4  13        2.16       -5.16      8.63 o 
  -6  -4  13        6.11       19.65     15.71 o 
  -5  -4  13        4.61        7.08     10.82 o 
  -4  -4  13       12.00        8.65      7.33 o 
  -3  -4  13        2.29        3.62     14.78 o 
  -2  -4  13        1.75      -10.92     10.92 o 
   0  -4  13        4.37        3.32      8.94 o 
   1  -4  13        5.53      -11.88     13.91 o 
   2  -4  13        1.47        0.07     11.03 o 
   3  -4  13        5.72        2.29     11.93 o 
   4  -4  13        1.04      -19.91     19.91 o 
  -7  -3  13        3.36       13.29     11.62 o 
  -6  -3  13       35.57       51.93     20.51 o 
  -5  -3  13       17.77       60.76     21.84 o 
  -4  -3  13       12.71        6.55     10.46 o 
  -3  -3  13       36.89       59.55     21.87 o 
  -2  -3  13       11.70        0.03      7.45 o 
  -1  -3  13       24.88       12.09     10.31 o 
   0  -3  13      102.31      114.85     38.76 o 
   1  -3  13        7.81       10.73     14.78 o 
   2  -3  13       12.14        0.19     11.96 o 
   3  -3  13        5.56        1.20     15.48 o 
   4  -3  13        5.74       -0.07     14.66 o 
   5  -3  13       15.00        6.91     14.24 o 
   6  -3  13        1.39        0.07      7.22 o 
  -6  -2  13       21.09       20.47     11.07 o 
  -5  -2  13        6.15        4.30      6.45 o 
  -4  -2  13       84.74       99.32     24.50 o 
  -3  -2  13        6.27       -4.07      4.07 o 
  -2  -2  13       71.25       81.64     11.29 o 
  -1  -2  13        9.13        8.50      6.67 o 
   0  -2  13       11.13        4.09      2.42 o 
   1  -2  13       17.11       23.28     19.61 o 
   2  -2  13        8.14      -12.80     12.80 o 
   3  -2  13        7.45       -8.62     11.34 o 
   4  -2  13       13.13       20.86     20.85 o 
   5  -2  13        0.61      -15.30     15.30 o 
   6  -2  13       13.67       29.36     22.36 o 
   7  -2  13        2.51        3.86     10.20 o 
  -7  -1  13        9.35        9.62      8.28 o 
  -6  -1  13       36.64       32.85     10.64 o 
  -5  -1  13       31.58       36.47     15.77 o 
  -4  -1  13        8.88        1.55      7.48 o 
  -3  -1  13       13.26       10.64      8.50 o 
  -2  -1  13       21.94       23.99      8.75 o 
  -1  -1  13       31.31       31.17      7.51 o 
   0  -1  13       42.53       55.24      8.68 o 
   1  -1  13        8.36        5.49      3.12 o 
   2  -1  13       38.63       52.53     21.13 o 
   3  -1  13       37.50       15.48     15.72 o 
   4  -1  13        6.10      -10.16     12.39 o 
   5  -1  13       17.86       22.13     21.07 o 
   6  -1  13        1.02      -23.46     23.46 o 
   7  -1  13        5.24        0.07      7.71 o 
   8  -1  13        5.08        3.95     17.15 o 
 -15   0  13        4.50        6.14     17.27 o 
 -14   0  13       11.28        9.40     21.96 o 
 -13   0  13       22.91       12.52     15.76 o 
 -12   0  13       12.35       10.65     15.03 o 
 -11   0  13       77.51       89.62     31.13 o 
 -10   0  13       48.85       57.25     23.75 o 
  -9   0  13       16.02        2.76      9.07 o 
  -8   0  13        0.47        2.00      4.43 o 
  -7   0  13        4.29        0.28     10.45 o 
  -6   0  13      139.66      149.87     23.08 o 
  -5   0  13      126.13      157.36     38.78 o 
  -4   0  13      226.41      220.45     29.40 o 
  -3   0  13       35.24       16.57      8.88 o 
  -2   0  13      281.34      260.25     30.21 o 
  -1   0  13        5.13        2.21      6.67 o 
   0   0  13        1.57        1.90     19.79 o 
   1   0  13       39.30       27.73      9.20 o 
   2   0  13       30.13       -7.44     15.67 o 
   3   0  13       52.54       73.89     20.57 o 
   4   0  13       35.45       37.19     25.30 o 
   5   0  13        2.97        0.06      9.39 o 
   6   0  13       21.35       16.18     13.12 o 
   7   0  13        7.96        6.08     19.75 o 
   8   0  13        2.15        2.86     15.58 o 
 -15   1  13       13.12       34.63     17.45 o 
 -14   1  13        6.39       -9.65      9.65 o 
 -13   1  13       19.11       20.35     13.27 o 
 -12   1  13       10.43        2.46      8.90 o 
 -11   1  13       48.87       58.29     17.75 o 
 -10   1  13        5.25        8.07      6.27 o 
  -9   1  13      105.30      101.00     16.11 o 
  -8   1  13       61.41       61.11     12.40 o 
  -7   1  13        9.98        8.88      5.39 o 
  -6   1  13       45.39       42.38      9.50 o 
  -5   1  13       21.67       18.22      4.95 o 
  -4   1  13        6.41        9.11      9.35 o 
  -3   1  13       10.88       33.75     17.33 o 
  -2   1  13       28.03       30.93     17.29 o 
  -1   1  13       27.77       29.43     21.32 o 
   0   1  13       52.20       53.34     13.61 o 
   1   1  13        6.80        8.60     11.54 o 
   2   1  13       36.19       37.21     14.32 o 
   3   1  13       36.84       11.23      8.09 o 
   4   1  13        5.64        6.89      6.65 o 
   5   1  13       21.60       12.95     14.86 o 
   6   1  13        1.37       27.07     25.45 o 
   7   1  13        6.39        5.99     23.91 o 
   8   1  13        5.86       20.08     28.85 o 
 -14   2  13        5.40        2.85      5.10 o 
 -13   2  13        5.59       -8.98     14.44 o 
 -12   2  13       36.54       31.79     13.78 o 
 -11   2  13       13.26        2.08     13.01 o 
 -10   2  13        6.33       10.65     21.97 o 
  -9   2  13        0.41        4.76      7.40 o 
  -8   2  13       10.12       10.15      3.74 o 
  -7   2  13       51.11       39.54     11.36 o 
  -6   2  13       17.08       13.23      7.31 o 
  -5   2  13        2.81        3.66      3.94 o 
  -4   2  13       89.58      119.85     19.72 o 
  -3   2  13        4.71        3.05      5.69 o 
  -2   2  13       70.71       73.28     15.43 o 
  -1   2  13        3.39        1.57      5.77 o 
   0   2  13       14.37       25.71     19.63 o 
   1   2  13       14.62       -3.57      7.85 o 
   2   2  13        5.04       -5.42     10.01 o 
   3   2  13        9.54        6.37      5.93 o 
   4   2  13       15.33       17.56      9.10 o 
   5   2  13        0.76      -12.86     14.25 o 
   6   2  13       13.12        0.07     11.49 o 
   7   2  13        1.28      -22.10     22.10 o 
 -13   3  13       13.37       18.92     20.31 o 
 -12   3  13        9.39      -17.77     17.77 o 
 -11   3  13       13.21        0.05      8.04 o 
 -10   3  13        5.60      -10.02     11.26 o 
  -9   3  13       15.94        0.05      9.97 o 
  -8   3  13       23.59       53.12     25.79 o 
  -7   3  13        2.06        0.08     12.35 o 
  -6   3  13       28.15       35.85     12.34 o 
  -5   3  13       17.24       11.15      5.09 o 
  -4   3  13       13.73       15.54      9.16 o 
  -3   3  13       32.58       30.12     11.65 o 
  -2   3  13       10.26        3.33     11.08 o 
  -1   3  13       23.63       28.88      8.77 o 
   0   3  13       94.77       90.85     35.02 o 
   1   3  13        9.25       13.85     16.64 o 
   2   3  13       12.31        3.15      7.37 o 
   3   3  13        4.68        0.10      5.61 o 
   4   3  13        7.37       -0.40      7.16 o 
   5   3  13       13.48      -13.43     13.43 o 
   6   3  13        1.83        4.10     12.19 o 
 -11   4  13       14.86       14.31     21.16 o 
 -10   4  13        4.62       10.87     17.99 o 
  -9   4  13        3.80        0.05     10.22 o 
  -8   4  13        9.92      -14.98     14.98 o 
  -7   4  13        3.29      -13.68     13.68 o 
  -6   4  13        7.24        7.49      8.46 o 
  -5   4  13        4.24        2.87      6.14 o 
  -4   4  13       13.82       24.47     11.51 o 
  -3   4  13        1.19        2.61      5.36 o 
  -2   4  13        2.31        0.75      3.84 o 
  -1   4  13        6.84       -1.43      5.74 o 
   0   4  13        6.22        0.25      6.50 o 
   1   4  13        5.80       -8.97      8.97 o 
   2   4  13        2.37       -8.01     15.59 o 
   3   4  13        6.12        3.12      7.13 o 
   4   4  13        1.17       -6.50      9.16 o 
  -7   5  13        0.35        0.05     10.94 o 
  -6   5  13        0.01        4.29     15.62 o 
  -5   5  13        0.71        0.63      8.82 o 
  -4   5  13        5.04       12.89     11.05 o 
  -3   5  13        0.90       -5.02      8.80 o 
  -2   5  13        1.27      -28.64     28.64 o 
  -1   5  13        2.12        2.73      9.49 o 
   0   5  13        3.31        2.15      7.86 o 
  -8  -4  14        2.08       11.34     14.86 o 
  -7  -4  14        7.62       24.80     21.11 o 
  -6  -4  14        4.41       -5.05      8.20 o 
  -5  -4  14        1.59        0.42     10.19 o 
  -4  -4  14        3.09        0.18     10.88 o 
  -3  -4  14        4.00      -10.85     10.85 o 
  -2  -4  14        0.99      -14.95     14.95 o 
  -1  -4  14        0.07       -1.24      5.32 o 
   0  -4  14        0.63      -24.46     24.46 o 
   1  -4  14        1.73        3.72     18.72 o 
   2  -4  14        0.46      -17.07     17.07 o 
  -7  -3  14       37.78       51.17     24.21 o 
  -6  -3  14        1.54       14.14     14.52 o 
  -5  -3  14       14.53       36.19     17.98 o 
  -4  -3  14        2.08      -14.22     14.22 o 
  -3  -3  14       11.92        0.36      8.84 o 
  -2  -3  14       16.77       17.56     15.05 o 
  -1  -3  14        5.39        7.48      8.48 o 
   0  -3  14        6.73       10.21      8.25 o 
   1  -3  14        2.48       19.21     10.99 o 
   2  -3  14        6.44        8.06     19.65 o 
   3  -3  14        8.18       -0.07     15.14 o 
   4  -3  14        0.44        5.41     18.23 o 
  -4  -2  14       10.01       12.95     13.37 o 
  -3  -2  14       46.37       73.92     13.19 o 
  -2  -2  14        3.48       13.72      6.25 o 
  -1  -2  14       57.24       66.90     12.44 o 
   0  -2  14       12.44        5.12      9.15 o 
   1  -2  14       13.65       13.83      6.96 o 
   2  -2  14       29.66       26.04     21.31 o 
   3  -2  14        1.65        2.14      7.52 o 
   4  -2  14       10.33        6.57     16.21 o 
   5  -2  14        1.45        8.70     19.45 o 
   6  -2  14        1.04        0.07     25.33 o 
  -8  -1  14       22.40       36.80     16.82 o 
  -7  -1  14       35.90        7.35     10.99 o 
  -6  -1  14       13.10       12.52     12.59 o 
  -5  -1  14       81.77       93.34     21.61 o 
  -4  -1  14       88.67       88.33     19.66 o 
  -3  -1  14      120.92      113.62     21.65 o 
  -2  -1  14        9.54        6.11      3.06 o 
  -1  -1  14       17.13        7.61     16.34 o 
   0  -1  14       32.48       40.59     22.58 o 
   1  -1  14       28.48       36.92     24.34 o 
   2  -1  14        4.45      -26.78     26.78 o 
   3  -1  14       21.25       51.53     29.54 o 
   4  -1  14        6.76      -17.42     17.42 o 
   5  -1  14       14.30       19.06     15.68 o 
   6  -1  14        4.75      -15.33     15.61 o 
   7  -1  14        0.10        1.81     16.56 o 
 -15   0  14        4.67       18.70     18.78 o 
 -14   0  14        4.40        0.12      9.63 o 
 -13   0  14        0.86       19.22     20.67 o 
 -12   0  14       38.73       28.03     18.58 o 
 -11   0  14        0.43       24.18     17.48 o 
 -10   0  14        2.20       25.40     20.41 o 
  -9   0  14        0.55        1.78      9.72 o 
  -8   0  14        3.44       -7.51      7.51 o 
  -7   0  14       46.53       44.43     13.56 o 
  -6   0  14        1.10       -8.81      8.81 o 
  -5   0  14        0.45        1.42     13.76 o 
  -4   0  14       19.11       19.26      9.43 o 
  -3   0  14        0.72       -6.97      6.97 o 
  -2   0  14       47.42       46.47     24.36 o 
  -1   0  14       16.91       11.10     17.70 o 
   0   0  14       22.56       32.23     21.88 o 
   1   0  14       33.31       14.91      7.18 o 
   2   0  14       28.14       27.69     29.72 o 
   3   0  14        1.09      -17.87     17.87 o 
   4   0  14       11.47       32.49     23.14 o 
   5   0  14        8.48       12.12     21.70 o 
   6   0  14        1.19       12.68     16.45 o 
   7   0  14        0.31        8.84      9.60 o 
 -14   1  14        2.17       -6.76      9.45 o 
 -13   1  14        4.37       15.93     12.36 o 
 -12   1  14        7.59       -1.89     19.46 o 
 -11   1  14       17.38        4.71     13.18 o 
 -10   1  14        7.39        2.84      3.58 o 
  -9   1  14       26.22       11.04      8.72 o 
  -8   1  14       12.75       16.91      8.37 o 
  -7   1  14       36.00       31.29      9.34 o 
  -6   1  14       10.87       17.89      6.90 o 
  -5   1  14       84.47       76.02     25.87 o 
  -4   1  14       85.43       39.68     23.25 o 
  -3   1  14      110.56       76.53     29.21 o 
  -2   1  14       13.21       16.47     11.55 o 
  -1   1  14       18.05       13.92      9.38 o 
   0   1  14       28.11       44.27     23.43 o 
   1   1  14       31.50       62.96     30.09 o 
   2   1  14        2.36       15.78     33.59 o 
   3   1  14       25.47       27.68     12.74 o 
   4   1  14        6.92        1.76     20.18 o 
   5   1  14       12.53       60.98     37.89 o 
   6   1  14        4.69      -13.08     15.12 o 
   7   1  14        0.13       -0.08     14.50 o 
 -14   2  14       21.51        7.12     10.00 o 
 -13   2  14        1.25        1.73      5.95 o 
 -12   2  14        0.73        0.01      6.97 o 
 -11   2  14       11.74        9.85     14.73 o 
 -10   2  14        9.39       12.83     10.28 o 
  -9   2  14       35.73       35.13     11.17 o 
  -8   2  14        3.90        5.24      8.27 o 
  -7   2  14       12.96        6.98      5.01 o 
  -6   2  14       51.73       62.07     15.93 o 
  -5   2  14       28.09       18.45     11.21 o 
  -4   2  14       14.11       13.45      9.28 o 
  -3   2  14       45.88       51.85     14.69 o 
  -2   2  14        3.77        4.42     12.05 o 
  -1   2  14       56.20       78.71     29.38 o 
   0   2  14        8.18        3.61     10.25 o 
   1   2  14       16.37       16.19     11.58 o 
   2   2  14       33.52       11.68     11.03 o 
   3   2  14        1.13        1.00     10.14 o 
   4   2  14        9.50        5.21     13.84 o 
   5   2  14        1.86       24.49     32.61 o 
   6   2  14        1.05      -20.08     20.08 o 
 -12   3  14        1.76       13.27     14.61 o 
 -11   3  14        4.57       13.09     19.99 o 
 -10   3  14        3.63        9.98     12.12 o 
  -9   3  14        3.48       -7.56      9.77 o 
  -8   3  14       19.23        7.82     16.03 o 
  -7   3  14       34.77        0.04     10.47 o 
  -6   3  14        2.92        6.84      6.86 o 
  -5   3  14       13.03       20.14      8.88 o 
  -4   3  14        2.91        0.07     14.31 o 
  -3   3  14       14.03       11.39      6.63 o 
  -2   3  14       16.74       19.61     11.67 o 
  -1   3  14        5.97        0.11      7.09 o 
   0   3  14        9.76       -0.10     10.78 o 
   1   3  14        2.73      -14.97     22.20 o 
   2   3  14        8.03        5.24     12.21 o 
   3   3  14        6.75       11.73     11.90 o 
   4   3  14        0.29       15.90     14.58 o 
 -10   4  14        7.55        0.06     14.98 o 
  -9   4  14        0.08       15.13     18.32 o 
  -8   4  14        2.55        9.57     14.34 o 
  -7   4  14        7.61      -12.02     12.02 o 
  -6   4  14        3.05       -0.14      4.62 o 
  -5   4  14        2.39        3.21      7.77 o 
  -4   4  14        2.34        3.82      5.42 o 
  -3   4  14        3.28        0.74      3.83 o 
  -2   4  14        1.63        7.08     11.25 o 
  -1   4  14        0.14       -9.74      9.74 o 
   0   4  14        1.36        2.42      5.79 o 
   1   4  14        1.68        1.16      5.60 o 
   2   4  14        0.28        4.25      7.73 o 
  -8  -4  15        3.69        0.50     11.48 o 
  -7  -4  15        0.46       -4.90      8.63 o 
  -6  -4  15        6.55       13.31     16.69 o 
  -5  -4  15        2.55      -20.72     20.72 o 
  -4  -4  15        0.33        0.05     12.65 o 
  -3  -4  15        4.73        0.05      6.85 o 
  -2  -4  15        0.68      -10.14     10.34 o 
  -1  -4  15        2.46        5.93      4.23 o 
  -6  -3  15        0.66       14.66     12.91 o 
  -5  -3  15        5.20      -13.03     13.03 o 
  -4  -3  15        5.98        5.16      6.61 o 
  -3  -3  15        0.66        0.87      8.24 o 
  -2  -3  15        3.89       -5.20      9.20 o 
  -1  -3  15        2.24        4.74      8.53 o 
   0  -3  15        0.41       -0.28      5.97 o 
   1  -3  15        1.48       37.60     30.34 o 
   2  -3  15        0.01       -3.71      8.13 o 
   3  -3  15        0.85       -7.40     12.10 o 
  -5  -2  15       22.71       18.32     11.19 o 
  -4  -2  15       11.07        0.68      4.06 o 
  -3  -2  15        5.38       32.92     25.35 o 
  -2  -2  15       10.17        7.84      5.22 o 
  -1  -2  15       14.42       24.43     12.17 o 
   0  -2  15       33.39       16.79     19.88 o 
   1  -2  15        0.72        5.87     18.43 o 
   2  -2  15        9.93        0.07     15.61 o 
   3  -2  15       14.41        7.16     14.90 o 
   4  -2  15        2.20       14.29     17.19 o 
 -12  -1  15        5.79        0.06      5.44 o 
 -11  -1  15       13.39       35.66     21.34 o 
 -10  -1  15       10.18       52.22     25.62 o 
  -9  -1  15        7.15        5.18     12.17 o 
  -8  -1  15       16.45        9.64     13.54 o 
  -7  -1  15       32.82       13.54      9.71 o 
  -6  -1  15        0.14        7.62      6.48 o 
  -5  -1  15       13.39       12.45      7.26 o 
  -4  -1  15       46.61       47.19     17.17 o 
  -3  -1  15        8.61       17.14     11.88 o 
  -2  -1  15       18.46       22.64     10.90 o 
  -1  -1  15       17.04        0.23     14.59 o 
   0  -1  15        1.73        4.02     10.62 o 
   1  -1  15       20.34      -17.58     17.58 o 
   2  -1  15        5.64      -18.10     18.10 o 
   3  -1  15        7.09       20.91     24.01 o 
   4  -1  15        2.48        6.95     18.21 o 
   5  -1  15        1.26        0.59     16.91 o 
 -14   0  15        7.69        9.00     20.64 o 
 -13   0  15        1.00        7.23     13.55 o 
 -12   0  15        1.17       20.02     20.28 o 
 -11   0  15        4.14        2.79     15.94 o 
 -10   0  15       11.30        8.43     10.32 o 
  -9   0  15       23.62       30.71     12.23 o 
  -8   0  15        5.77        8.61      7.57 o 
  -7   0  15       24.44       15.59      5.49 o 
  -6   0  15        8.91        7.65      8.19 o 
  -5   0  15       61.74       59.24     23.45 o 
  -4   0  15       26.51       21.25     15.73 o 
  -3   0  15        9.69        5.46     16.41 o 
  -2   0  15        0.60       -0.90      6.30 o 
  -1   0  15        8.78       13.63     18.91 o 
   0   0  15        8.68       11.03     12.46 o 
   1   0  15        2.29       66.45     36.33 o 
   2   0  15       18.48        5.50     12.97 o 
   3   0  15       13.03        8.35      7.67 o 
   4   0  15        1.42       19.97     26.66 o 
   5   0  15        1.65       13.88     25.39 o 
 -14   1  15        4.62       -1.54      6.50 o 
 -13   1  15        6.55      -10.30     15.22 o 
 -12   1  15        6.37       -3.39      9.00 o 
 -11   1  15       12.99        0.84      5.90 o 
 -10   1  15        8.22       -0.57      8.63 o 
  -9   1  15        9.59        0.84      8.35 o 
  -8   1  15       17.53        9.12      5.33 o 
  -7   1  15       35.08       22.89     14.41 o 
  -6   1  15        0.53       25.18     26.11 o 
  -5   1  15       14.93        3.73      7.64 o 
  -4   1  15       45.42       46.35     27.04 o 
  -3   1  15        7.58        4.73      9.16 o 
  -2   1  15       17.89       10.76     15.23 o 
  -1   1  15       18.47       13.35     18.76 o 
   0   1  15        3.25        1.25      9.09 o 
   1   1  15       18.12      -10.15     12.31 o 
   2   1  15        4.29        6.30      9.11 o 
   3   1  15        4.82        1.41     12.89 o 
   4   1  15        3.28        0.07     10.04 o 
   5   1  15        1.04      -18.60     18.60 o 
 -13   2  15        6.93        4.50      8.57 o 
 -12   2  15       11.73      -10.22     24.23 o 
 -11   2  15        2.94       -9.14     23.40 o 
 -10   2  15        4.34       10.85     12.89 o 
  -9   2  15        4.43       -0.59      5.27 o 
  -8   2  15       29.64       25.03     13.55 o 
  -7   2  15        3.39       -1.82      9.11 o 
  -6   2  15       16.33       13.15      7.17 o 
  -5   2  15       25.40       16.81     12.08 o 
  -4   2  15        9.49        5.30      4.62 o 
  -3   2  15        6.52        0.05      7.22 o 
  -2   2  15       10.23      -19.63     19.63 o 
  -1   2  15       12.83       20.31     19.51 o 
   0   2  15       37.60       28.76     24.69 o 
   1   2  15        1.01       -7.75      7.75 o 
   2   2  15        8.24        4.41     10.09 o 
   3   2  15       14.19       17.42     12.56 o 
   4   2  15        2.03      -15.46     16.38 o 
 -11   3  15        1.36      -16.59     16.59 o 
 -10   3  15        0.82       13.46     17.34 o 
  -9   3  15        8.98        5.05      7.30 o 
  -8   3  15        1.46        0.05      7.38 o 
  -7   3  15        7.47      -10.39     10.39 o 
  -6   3  15        0.24        8.89     11.54 o 
  -5   3  15        7.08        9.25      9.25 o 
  -4   3  15        5.32        9.24      7.39 o 
  -3   3  15        0.97       15.02     13.40 o 
  -2   3  15        5.19        2.10      9.05 o 
  -1   3  15        3.49        6.10     19.22 o 
   0   3  15        0.08       -9.52      9.52 o 
   1   3  15        3.53        0.34      5.10 o 
   2   3  15        0.16        0.55      7.21 o 
   3   3  15        0.89       19.77     16.50 o 
  -8   4  15        2.71        4.59     12.87 o 
  -7   4  15        0.86       14.17     12.39 o 
  -6   4  15        5.60        8.01     13.08 o 
  -5   4  15        1.81        1.30      7.86 o 
  -3   4  15        5.94        0.05      7.95 o 
  -2   4  15        0.35        0.05      6.45 o 
  -1   4  15        2.26      -10.81     10.81 o 
  -5  -3  16        0.94        8.87     10.76 o 
  -4  -3  16        3.46        5.75      5.60 o 
  -3  -3  16       12.09        6.42      8.87 o 
  -2  -3  16        2.59       16.70     14.76 o 
  -1  -3  16        1.09       13.20     17.14 o 
   0  -3  16        1.10       -4.09     10.05 o 
  -7  -2  16       16.28        4.53      5.28 o 
  -6  -2  16        2.44      -12.05     12.05 o 
  -5  -2  16        5.34       -1.40     15.17 o 
  -4  -2  16        4.22        5.49      8.11 o 
  -3  -2  16        4.35        6.21      5.35 o 
  -2  -2  16        5.23        2.08     11.43 o 
  -1  -2  16        0.17        0.14     14.67 o 
   0  -2  16        1.66       -0.07      6.31 o 
   1  -2  16        9.53       34.27     28.18 o 
   2  -2  16        0.38       -3.20      9.20 o 
 -12  -1  16        2.59        3.57     16.68 o 
 -11  -1  16        0.53        8.19     16.33 o 
 -10  -1  16       18.06       -4.88      8.58 o 
  -9  -1  16        1.04        6.57     12.05 o 
  -8  -1  16        1.39       -9.43     21.84 o 
  -7  -1  16        6.33        1.54      6.54 o 
  -6  -1  16       26.20       31.08     13.65 o 
  -5  -1  16        4.43       -2.14      7.24 o 
  -4  -1  16        4.39        1.51      4.17 o 
  -3  -1  16       10.19       -0.47     15.72 o 
  -2  -1  16        5.41        3.83     17.64 o 
  -1  -1  16        8.36       36.87     23.62 o 
   0  -1  16        5.82       32.65     25.06 o 
   1  -1  16        2.62       13.39     26.89 o 
   2  -1  16        6.91      -14.34     15.31 o 
   3  -1  16        2.72       -5.72     22.35 o 
 -13   0  16        8.86        9.04     21.88 o 
 -12   0  16        0.26        4.23     13.08 o 
 -11   0  16        0.57        2.41      3.40 o 
 -10   0  16       30.00        5.96      9.33 o 
  -9   0  16        5.98        4.14      8.72 o 
  -8   0  16       52.26       46.96     24.43 o 
  -7   0  16        3.15        5.88      8.11 o 
  -6   0  16        2.24      -10.11     15.34 o 
  -5   0  16       83.39       63.91     17.95 o 
  -4   0  16        0.21      -15.92     15.92 o 
  -3   0  16        1.90       23.78     21.14 o 
  -2   0  16       24.76        5.39     15.70 o 
  -1   0  16        7.09       -7.91     11.14 o 
   0   0  16       38.00       52.05     32.12 o 
   1   0  16        0.42       -9.14     12.34 o 
   2   0  16        3.24      -16.48     16.48 o 
   3   0  16        8.34       20.11     24.41 o 
   4   0  16        0.13      -20.91     20.91 o 
 -12   1  16        1.52        5.39      9.22 o 
 -11   1  16        1.50        0.47     11.62 o 
 -10   1  16       19.04        0.06     10.75 o 
  -9   1  16        1.53       -3.54      6.81 o 
  -8   1  16        1.95      -14.32     14.32 o 
  -7   1  16        8.97      -11.86     11.86 o 
  -6   1  16       23.76        6.78     16.75 o 
  -5   1  16        3.31       -0.05      9.63 o 
  -4   1  16        5.35      -18.29     18.29 o 
  -3   1  16       15.27        7.33     13.15 o 
  -2   1  16        6.69       27.47     23.18 o 
  -1   1  16        6.62        0.06      8.99 o 
   0   1  16        5.35       30.63     22.18 o 
   1   1  16        4.24        1.71     15.71 o 
   2   1  16        7.42        6.73     11.84 o 
   3   1  16        2.45       18.45     27.45 o 
 -11   2  16        2.93        9.70     18.50 o 
 -10   2  16        2.73        5.28     15.02 o 
  -9   2  16        2.09        4.26     10.34 o 
  -8   2  16        4.04        9.84     11.66 o 
  -7   2  16       19.95       13.82      8.79 o 
  -6   2  16        2.80        2.82      5.83 o 
  -5   2  16        2.36       -0.05      4.58 o 
  -4   2  16        5.52      -20.85     20.85 o 
  -3   2  16        3.54        1.34      9.85 o 
  -2   2  16        5.44        9.61     16.75 o 
  -1   2  16        0.05        0.60      9.58 o 
   0   2  16        0.36      -16.28     16.28 o 
   1   2  16        9.37       -2.16     18.54 o 
   2   2  16        0.43        0.07     13.12 o 
  -9   3  16        0.06       -0.05     11.50 o 
  -8   3  16        6.10        0.14      6.01 o 
  -7   3  16        5.13        2.73     12.71 o 
  -6   3  16        5.03       -6.05      8.09 o 
  -5   3  16        0.42        4.14      6.66 o 
  -4   3  16        3.95        6.62     15.21 o 
  -3   3  16       10.88        2.48     16.35 o 
  -2   3  16        1.57        0.06     13.34 o 
  -1   3  16        1.67        0.06      8.32 o 
   0   3  16        0.90        5.48      9.90 o 
  -9  -2  17        2.28        9.50     16.60 o 
  -8  -2  17        0.90       -0.05      7.10 o 
  -7  -2  17        3.07       -8.51     11.77 o 
  -6  -2  17        1.84       -1.33      8.90 o 
  -5  -2  17        3.18        4.31     30.10 o 
  -4  -2  17        3.26      -18.58     18.58 o 
  -3  -2  17        0.49        0.07     16.02 o 
  -2  -2  17        1.74        0.36     10.94 o 
  -1  -2  17        4.14        7.97     18.72 o 
   0  -2  17        2.44      -15.28     16.18 o 
 -11  -1  17        1.02      -12.41     12.92 o 
 -10  -1  17        9.47       -1.77      9.48 o 
  -9  -1  17        6.06        3.77     10.49 o 
  -8  -1  17        4.75        8.72     11.86 o 
  -7  -1  17        1.64       -3.06      7.53 o 
  -6  -1  17        9.41        7.47      9.82 o 
  -5  -1  17        0.43        0.08      5.40 o 
  -4  -1  17        0.03       -8.08     17.96 o 
  -3  -1  17        8.46       12.38     18.82 o 
  -2  -1  17        0.82      -22.69     22.69 o 
  -1  -1  17        6.86        2.78     21.07 o 
   0  -1  17        4.43       -8.60     12.69 o 
   1  -1  17        0.22        0.08     10.30 o 
 -11   0  17        0.10       -6.20      9.91 o 
 -10   0  17        0.09      -10.54     16.40 o 
  -9   0  17       13.87       12.22     11.18 o 
  -8   0  17        4.59        8.32     12.09 o 
  -7   0  17       15.90        6.77      6.45 o 
  -6   0  17        0.53       -7.21      8.37 o 
  -5   0  17        0.51       -5.37      9.34 o 
  -4   0  17       13.91        6.69      7.51 o 
  -3   0  17        1.83        0.06     10.64 o 
  -2   0  17        2.24       24.91     25.14 o 
  -1   0  17        4.34        2.15     13.00 o 
   0   0  17        1.04      -27.32     27.32 o 
   1   0  17       16.37        2.23     18.27 o 
   2   0  17        0.45        5.87     18.89 o 
 -11   1  17        0.34        4.09     14.31 o 
 -10   1  17       11.44        0.06      9.15 o 
  -9   1  17        4.57       -7.42     11.78 o 
  -8   1  17        5.16        4.68      8.70 o 
  -7   1  17        1.74        9.06     16.85 o 
  -6   1  17        8.67       17.23     16.58 o 
  -5   1  17        0.54       12.87     16.10 o 
  -4   1  17        0.02      -20.77     20.77 o 
  -3   1  17        6.59      -15.09     15.09 o 
  -2   1  17        1.56        4.71     12.39 o 
  -1   1  17        6.98       -0.06     11.22 o 
   0   1  17        5.15       -0.07     16.48 o 
   1   1  17        0.10      -18.50     18.50 o 
  -9   2  17        1.82       -0.05     11.05 o 
  -8   2  17        0.86        1.32      6.38 o 
  -7   2  17        2.96      -12.40     12.40 o 
  -6   2  17        1.34        8.87     13.69 o 
  -5   2  17        3.10        0.16     10.63 o 
  -4   2  17        2.32      -17.92     17.92 o 
  -3   2  17        0.37       -7.28     10.33 o 
  -2   2  17        2.81        0.06     14.02 o 
  -1   2  17        4.11       -7.17     11.09 o 
   0   2  17        3.07        0.77     13.66 o 
  -8  -1  18        6.38       13.16     14.58 o 
  -7  -1  18        5.44       18.50     12.03 o 
  -6  -1  18        2.16       12.20     10.91 o 
  -5  -1  18        3.31       -6.60     12.94 o 
  -4  -1  18        0.87        8.62     15.91 o 
  -3  -1  18        1.78       42.31     25.01 o 
  -2  -1  18        4.97        2.71     17.42 o 
  -9   0  18        3.39        1.78     21.70 o 
  -8   0  18        1.74       -9.90     15.78 o 
  -7   0  18        1.96        5.53      8.84 o 
  -6   0  18        5.31      -15.42     15.42 o 
  -5   0  18        0.12        0.06     12.36 o 
  -4   0  18        0.08       -7.60     11.29 o 
  -3   0  18        5.15        0.07      8.79 o 
  -2   0  18        0.20        0.85      9.81 o 
  -1   0  18        5.60        9.12     12.85 o 
  -8   1  18        7.04        2.41     12.69 o 
  -7   1  18        4.09      -13.51     13.51 o 
  -6   1  18        1.74        9.55     11.43 o 
  -5   1  18        2.74       18.22     23.63 o 
  -4   1  18        1.71        0.06     10.76 o 
  -3   1  18        2.59        0.06      6.80 o 
  -2   1  18        3.86        0.07      7.43 o 
                                                 
